# Supplementary material for: The family life of young people in South Africa from survey data: The case of North-West University
Source: Data Brief. 2019 Nov 8;27:104783. doi: 10.1016/j.dib.2019.104783 (PMC6920492; doi:10.1016/j.dib.2019.104783)
Supplement: Multimedia component 2 [file mmc2.zip]

Archive with 1 entries (1 files):
- dib_104783_North-West Survey_Data.csv
