# Supplementary material for: The family life of young people in South Africa from survey data: The case of North-West University
Source: Data Brief. 2019 Nov 8;27:104783. doi: 10.1016/j.dib.2019.104783 (PMC6920492; doi:10.1016/j.dib.2019.104783)
Supplement: Multimedia component 2 [file mmc2.zip › dib_104783_North-West Survey_Data.csv]

How old are you?	Are you male or female?	At which type of school did you matriculate?	Which of the following best describe the high school you attended?	On which campus are you registered as a student?	Participant's race	What is your nationality?	What is your academic year of study?	What was your first year of registration for the above qualification?	In which faculty are you registered as a student?	In the semester the average mark for all my subjects was ...	What language do you (mostly) predominantly speak at home?	Please indicate the highest level of your parents'/guardian's education (Father)	Please indicate the highest level of your parents'/guardian's education (Mother)	At home, which parents or guardians do you live with?	How would you describe your family's socioeconomic status compared to other families in the area where you live?	What is your family's religious affiliation? (self)	What is your family's religious affiliation? (mother/guardian)	What is your family's religious affiliation? (father.guardian)	If affiliation is Protestant, which denomination? (self)	If affiliation is Protestant, which denomination? (mother)	If affiliation is Protestant, which denomination? (father)	If affiliation is Protestant, which denomination? (guardian)	How often do you attend church/mosque/synagogue/temple?	How often does your family members (father/mother/siblings) attend church/mosque/synagogue/temple etc?	How religious do you consider yourself to be?	Have you ever used marijuana (dagga)?	Have you ever used mandrax?	Have you ever used LSD (acid, candy, smarties)?	Have you ever used cocaine (coke, snow charlie)?	Have you ever used crack (rocks)?	Have you ever used heroine (horse or brown sugar)?	Have you ever used CAT?	Have you ever used ecstasy?	Have you ever used inhalants?	Have youe ever smoked cigarette?	Have you ever drunk any alcoholic beverages?	Do you engage in smoking cigarette?	Do you engage in using illicit entertainment drugs such as marijuana?	Do you engage in drinking alcohol?	Do you engage in violence against other people?	It is okay for young people to engage in premarital sex	It is okay for young people to engage in premarital childbearing	It is okay for young people to use drugs	It is okay for young people to consume alcohol	It is okay for young people to engage in violence for any reason	Age group
23	Male	Government school in urban area (township)	Maiinly Black	Mafikeng	Black African	South Africa	Second year	2014	Agriculture	50%-59%	North/South Sotho	Some secondary education but not matric	Primary education (some or complete)		We are poorer than most	Traditional African		No religious affiliation		Anglican			Never	Only on special occasions	Moderately religious	Yes	No	No	No	No	No	No	No	No	No	Yes	Never	Sometimes	Sometimes	Never	Disagree	Strongly disagree	Strongly disagree	Neutral	Strongly disagree	20 -24 years
22	Male	Government school in urban area (township)	Maiinly Black	Mafikeng	Black African	South Africa	First year	2015	Human and Social Sciences/Arts/Theology/Humanities	60%-69%	North/South Sotho	A college diploma	Some secondary education but not matric	Only my mother	We have about the same amount of moneyas most	Christian	Christian (Protestant)	Christian (Protestant)	Anglican	Anglican	Anglican	Anglican	Fairly regularly (almost weekly)	Frequent attendance	Moderately religious	No	No	No	No	No	No	No	No	No	Yes	Yes	Sometimes	Never	Sometimes	Never	Neutral	Strongly disagree	Strongly disagree	Disagree	Strongly disagree	20 -24 years
19	Male	Government school in urban area (township)	Maiinly Black	Mafikeng	Black African	South Africa	First year	2015	Human and Social Sciences/Arts/Theology/Humanities	70%-74%	North/South Sotho	A college diploma	A postgraduate degree	Both my mother and father in the same household	We have about the same amount of moneyas most	Christian	Christian (Catholic)	Christian (Catholic)			Methodist		Occasionally (several times a year)	Occasionally (several times a year)	Moderately religious	No	No	No	No	No	No	No	No	No	No	No	Never	Never	Never	Never	Strongly disagree	Strongly disagree	Strongly disagree	Strongly disagree	Strongly disagree	< 20 years
24	Male	Government school in rural area (town)	Maiinly Black	Mafikeng	Black African	South Africa	First year	2015	Human and Social Sciences/Arts/Theology/Humanities	60%-69%	North/South Sotho	Matric (Grade 12)	Primary education (some or complete)	No parents or guardians (I live alone)	We have about the same amount of moneyas most	Traditional African							Never	Never	Not religious at all	No	No	No	No	No	No	No	No	No	No	Yes	Never	Never	Never	Never	Agree	Agree	Strongly disagree	Strongly agree	Strongly disagree	20 -24 years
20	Male	Government school in urban area (surburb)	Maiinly Black	Mafikeng	Black African	South Africa	First year	2015	Human and Social Sciences/Arts/Theology/Humanities	70%-74%	Nguni	An undergraduate degree	A postgraduate degree	Both my mother and father in the same household	We are poorer than most	Christian	Christian (Protestant)	Christian (Protestant)	Church of Christ	Church of Christ	Church of Christ		Frequent attendance	Fairly regularly (almost weekly)	Moderately religious	No	No	No	No	No	No	No	No	No	No	Yes	Never	Never	Sometimes	Never	Strongly agree	Disagree	Disagree	Strongly agree	Neutral	20 -24 years
19	Male	Government school in urban area (surburb)	Maiinly Black	Mafikeng	Black African	South Africa	First year	2015	Human and Social Sciences/Arts/Theology/Humanities	70%-74%	Nguni	Matric (Grade 12)	A postgraduate degree	Both my mother and father in the same household	We are richer than most	Christian	Christian (Protestant)	Christian (Protestant)	Baptist	Baptist	Baptist		Regularly (weekly)	Regularly (weekly)	Extremely religious	No	No	No	No	No	No	No	No	No	No	Yes	Never	Never	Sometimes	Never	Neutral	Strongly agree	Strongly agree	Neutral	Strongly agree	< 20 years
20	Male	Government school in urban area (surburb)	Maiinly Black	Mafikeng	Black African	South Africa	First year	2015	Human and Social Sciences/Arts/Theology/Humanities	60%-69%	North/South Sotho	A college diploma	A postgraduate degree	Both my mother and father in the same household	We have about the same amount of moneyas most								Never	Regularly (weekly)	Not religious at all	No	No	No	No	No	No	No	No	Yes	No	Yes	Never	Never	Sometimes	Never	Strongly agree	Strongly disagree	Strongly disagree	Strongly disagree	Strongly disagree	20 -24 years
19	Male	Government school in urban area (surburb)	Mixed Black/White/Coloured/Indian/Asian	Mafikeng	Black African	South Africa	First year	2015	Human and Social Sciences/Arts/Theology/Humanities	60%-69%	North/South Sotho		A postgraduate degree	Both my mother and father in the same household	We have about the same amount of moneyas most	Christian	Christian (Protestant)	Christian (Protestant)	Lutheran	Lutheran	Lutheran		Regularly (weekly)	Regularly (weekly)	Not religious at all	No	No	No	No	No	No	No	No	No	No	No	Never	Never	Never	Never	Disagree	Disagree	Disagree	Disagree	Disagree	< 20 years
20	Male	Government school in urban area (township)	Maiinly Black	Mafikeng	Black African	South Africa	First year	2015	Human and Social Sciences/Arts/Theology/Humanities	60%-69%	North/South Sotho	Some secondary education but not matric	None/No education	Only my mother	We are poorer than most	Christian	Christian (Protestant)		Lutheran	Lutheran			Occasionally (several times a year)	Frequent attendance	Moderately religious	No	No	No	No	No	No	No	No	No	No	Yes	Never	Never	Sometimes	Never	Strongly disagree	Strongly disagree	Disagree	Neutral	Disagree	20 -24 years
20	Male	Government school in urban area (township)	Maiinly Black	Mafikeng	Black African	South Africa	First year	2015	Human and Social Sciences/Arts/Theology/Humanities	60%-69%	North/South Sotho	Primary education (some or complete)		Only my mother	We have about the same amount of moneyas most								Never	Regularly (weekly)	Not religious at all	No	No	No	No	No	No	No	No	No	No	Yes	Never	Never	Sometimes	Never	Strongly agree	Strongly disagree	Neutral	Neutral	Strongly disagree	20 -24 years
23	Male	Government school in urban area (surburb)	Maiinly Black	Mafikeng	Black African	South Africa	First year	2015	Human and Social Sciences/Arts/Theology/Humanities	60%-69%	North/South Sotho	Matric (Grade 12)	Primary education (some or complete)	Both my mother and father in the same household	We have about the same amount of moneyas most	Christian	Christian (Protestant)	Christian (Protestant)	Methodist	Methodist	Methodist		Fairly regularly (almost weekly)	Fairly regularly (almost weekly)	Extremely religious	No	No	No	No	No	No	No	No	No	No	Yes	Never	Sometimes	Always	Never	Strongly disagree	Agree	Strongly disagree	Strongly disagree	Agree	20 -24 years
22	Male	Government school in urban area (township)	Mainly Coloured	Mafikeng	Black African	South Africa	Second year	2014	Human and Social Sciences/Arts/Theology/Humanities	70%-74%	North/South Sotho		A postgraduate degree	Both my mother and father in the same household	We have about the same amount of moneyas most		Christian (Catholic)	Christian (Catholic)	Jehovah's Witness				Regularly (weekly)	Regularly (weekly)	Extremely religious	No	No	No	No	No	No	No	No	No	No	No	Never	Never	Never	Never	Strongly disagree	Strongly disagree	Strongly disagree	Strongly disagree	Strongly disagree	20 -24 years
23	Male	Government school in urban area (surburb)	Maiinly Black	Mafikeng	Black African	South Africa	First year	2014	Human and Social Sciences/Arts/Theology/Humanities	60%-69%	Nguni	Some secondary education but not matric	A college diploma	Both my mother and father in the same household	We have about the same amount of moneyas most	Christian	Christian (Protestant)	Christian (Protestant)	Anglican	Anglican	Anglican		Frequent attendance	Frequent attendance	Moderately religious	No	No	No	No	No	No	No	No	No	No	Yes	Never	Sometimes	Always	Never	Strongly disagree	Strongly disagree	Agree	Strongly disagree	Agree	20 -24 years
21	Male	Government school in rural area (township)	Maiinly Black	Mafikeng	Black African	South Africa	Second year	2014	Human and Social Sciences/Arts/Theology/Humanities	60%-69%	North/South Sotho	Primary education (some or complete)	Matric (Grade 12)	Both my mother and father in the same household	We have about the same amount of moneyas most	Christian	Christian (Protestant)	Christian (Protestant)	Baptist	Zionist Christian Church	Baptist		Occasionally (several times a year)	Regularly (weekly)	Moderately religious	No	No	No	No	No	No	No	No	No	No	No	Never	Never	Sometimes	Never	Strongly disagree	Agree	Strongly disagree	Agree	Strongly agree	20 -24 years
22	Male	Government school in urban area (surburb)	Maiinly Black	Mafikeng	Black African	South Africa	Second year	2014	Human and Social Sciences/Arts/Theology/Humanities	70%-74%	Nguni	A college diploma	An undergraduate degree	Both my mother and father in the same household	We are poorer than most	Christian	Christian (Protestant)	Christian (Protestant)	Methodist	Methodist	Methodist	Lutheran	Fairly regularly (almost weekly)	Frequent attendance	Moderately religious	No	No	No	No	No	No	No	No	No	No	Yes	Never	Never	Always	Never	Strongly disagree	Strongly disagree	Strongly disagree	Strongly disagree	Strongly disagree	20 -24 years
21	Male	Government school in urban area (surburb)	Maiinly Black	Mafikeng	Black African	South Africa	Second year	2014	Human and Social Sciences/Arts/Theology/Humanities	60%-69%	Nguni	Some secondary education but not matric	Matric (Grade 12)	Both my mother and father in the same household	We have about the same amount of moneyas most	Christian	Christian (Protestant)	Christian (Protestant)	Lutheran	Lutheran	Lutheran		Frequent attendance	Fairly regularly (almost weekly)	Extremely religious	No	No	No	No	No	No	No	No	No	No	Yes	Never	Never	Always	Never	Strongly disagree	Strongly disagree	Strongly disagree	Strongly disagree	Strongly disagree	20 -24 years
20	Male	Government school in urban area (surburb)	Maiinly Black	Mafikeng	Black African	South Africa	First year	2014	Human and Social Sciences/Arts/Theology/Humanities	70%-74%	Nguni	Some secondary education but not matric	A college diploma	Both my mother and father in the same household	We have about the same amount of moneyas most	Christian	Christian (Protestant)	Muslim	Anglican	Anglican			Frequent attendance	Frequent attendance	Moderately religious	No	No	No	No	No	No	No	No	No	No	Yes	Never	Never	Always	Never	Strongly disagree	Strongly disagree	Strongly disagree	Strongly disagree	Strongly disagree	20 -24 years
23	Male	Government school in urban area (surburb)	Maiinly Black	Mafikeng	Black African	South Africa	Second year	2014	Human and Social Sciences/Arts/Theology/Humanities	60%-69%	North/South Sotho	Matric (Grade 12)		Both my mother and father in the same household	We have about the same amount of moneyas most	Christian	Christian (Protestant)	Christian (Protestant)	Methodist	Methodist	Methodist		Regularly (weekly)	Frequent attendance	Extremely religious	Yes	No	No	No	No	No	No	No	No	No	Yes	Always	Sometimes	Always	Never	Strongly disagree	Agree	Agree	Neutral	Agree	20 -24 years
25	Male	Government school in urban area (surburb)	Mainly White	Mafikeng	Black African	South Africa	Third or fourth year	2013	Human and Social Sciences/Arts/Theology/Humanities	70%-74%	North/South Sotho	A college diploma	Some secondary education but not matric	Both my mother and father in the same household	We have about the same amount of moneyas most	Christian	Christian (Protestant)	Christian (Protestant)	Baptist	Baptist	Baptist	Baptist	Fairly regularly (almost weekly)	Fairly regularly (almost weekly)	Moderately religious	No	No	No	No	No	No	No	No	No	Yes	Yes	Sometimes	Never	Sometimes	Never	Neutral	Neutral	Disagree	Neutral	Disagree	25 years and above
21	Male	Government school in urban area (township)	Maiinly Black	Mafikeng	Black African	South Africa	Third or fourth year	2013	Human and Social Sciences/Arts/Theology/Humanities	60%-69%	North/South Sotho	Matric (Grade 12)	Primary education (some or complete)		We have about the same amount of moneyas most		Christian (Catholic)			Seventh Day Adventist			Occasionally (several times a year)	Fairly regularly (almost weekly)	Moderately religious	Yes	No	No	No	No	No	No	No	No	Yes	Yes	Always	Sometimes	Always	Never	Neutral	Agree	Neutral	Neutral	Strongly disagree	20 -24 years
21	Male	Government school in rural area (township)	Maiinly Black	Mafikeng	Black African	South Africa	Third or fourth year	2013	Human and Social Sciences/Arts/Theology/Humanities	50%-59%	North/South Sotho	Matric (Grade 12)	A college diploma	Some of the time in my mother's home, and some in my father's home	We have about the same amount of moneyas most		Christian (Protestant)			Anglican			Occasionally (several times a year)	Fairly regularly (almost weekly)	Moderately religious	Yes						Yes			Yes	Yes	Always	Always	Sometimes	Never	Strongly disagree	Neutral	Strongly disagree	Strongly disagree	Strongly disagree	20 -24 years
23	Male	Government school in rural area (town)	Maiinly Black	Mafikeng	Black African	South Africa	Third or fourth year	2013	Human and Social Sciences/Arts/Theology/Humanities	70%-74%	North/South Sotho	Matric (Grade 12)	A college diploma	Both my mother and father in the same household	We have about the same amount of moneyas most	Christian	Christian (Catholic)	Christian (Catholic)					Frequent attendance	Frequent attendance	Extremely religious	No	No	No	No	No	No	No	No	No	No	No	Never	Never	Never	Never	Neutral	Strongly disagree	Strongly disagree	Strongly disagree	Strongly disagree	20 -24 years
20	Male	Government school in urban area (surburb)	Maiinly Black	Mafikeng	Black African	South Africa	Third or fourth year	2012	Human and Social Sciences/Arts/Theology/Humanities	60%-69%	Nguni	A college diploma	Some secondary education but not matric	Other relatives (aunt, uncle, grandparent)	We have about the same amount of moneyas most	Christian	Christian (Protestant)		Evangelical	Evangelical			Occasionally (several times a year)	Fairly regularly (almost weekly)	Moderately religious	No	No	No	No	No	No	No	No	No	Yes	Yes	Sometimes	Never	Sometimes	Never	Neutral	Disagree	Disagree	Neutral	Strongly agree	20 -24 years
23	Male	Government school in rural area (township)	Maiinly Black	Mafikeng	Black African	South Africa	Third or fourth year	2013	Human and Social Sciences/Arts/Theology/Humanities	70%-74%	Nguni	Primary education (some or complete)	None/No education	Both my mother and father in the same household	We have about the same amount of moneyas most	Christian	Christian (Protestant)	Christian (Protestant)	Pentecostal (e.g. "Born again"/"Saved")	Pentecostal (e.g. "Born again"/"Saved")	Pentecostal (e.g. "Born again"/"Saved")		Frequent attendance	Frequent attendance	Extremely religious	No	No	No	No	No	No	No	No	No	No	No	Never	Never	Never	Never	Strongly disagree	Strongly disagree	Strongly disagree	Strongly disagree	Strongly disagree	20 -24 years
	Male	Government school in rural area (town)	Maiinly Black	Mafikeng	Black African	South Africa	Third or fourth year	2013	Human and Social Sciences/Arts/Theology/Humanities	75% or more	Non-Nguni	None/No education	Some secondary education but not matric	Other relatives (aunt, uncle, grandparent)	We have about the same amount of moneyas most	Christian	Christian (Protestant)	Christian (Protestant)	Evangelical	Evangelical	Evangelical	Evangelical	Fairly regularly (almost weekly)	Fairly regularly (almost weekly)	Not religious at all	No	No	No	No	No	No	No	No	No	No	No	Never	Never	Never	Never	Neutral	Neutral	Neutral	Disagree	Strongly agree
23	Male	Government school in rural area (township)	Maiinly Black	Mafikeng	Black African	South Africa	Third or fourth year	2013	Human and Social Sciences/Arts/Theology/Humanities	60%-69%	North/South Sotho	Matric (Grade 12)	Some secondary education but not matric	Both my mother and father in the same household	We have about the same amount of moneyas most	Christian	Christian (Protestant)	Christian (Protestant)	Zionist Christian Church	Zionist Christian Church	Zionist Christian Church		Frequent attendance	Frequent attendance	Extremely religious	No	No	No	No	No	No	No	No	No	No	No	Never	Never	Never	Never	Strongly disagree	Strongly disagree	Strongly disagree	Strongly disagree	Strongly disagree	20 -24 years
21	Male	Government school in rural area (town)	Maiinly Black	Mafikeng	Black African	South Africa	First year	2015	Commerce/Economic & Management Sciences/IT/Accounting	70%-74%	Afrikaan	Some secondary education but not matric	Matric (Grade 12)	Other relatives (aunt, uncle, grandparent)	We are poorer than most	Christian	Christian (Catholic)	Christian (Catholic)					Frequent attendance	Frequent attendance	Extremely religious	No	No	No	No	No	No	No	No	No	Yes	Yes	Sometimes	Never	Sometimes	Never	Neutral	Neutral	Disagree	Strongly disagree	Strongly agree	20 -24 years
18	Male	Government school in urban area (township)	Maiinly Black	Mafikeng	Black African	South Africa	First year	2015	Science/Natural Sciences/Health Sciences	50%-59%	North/South Sotho		Some secondary education but not matric	Only my mother	We have about the same amount of moneyas most	Christian	Christian (Protestant)		Dutch Reformed	Dutch Reformed			Frequent attendance	Frequent attendance	Moderately religious	Yes	No	No	No	No	No	No	No	No	Yes	Yes	Sometimes	Sometimes	Sometimes	Never	Agree	Strongly agree	Disagree	Neutral	Strongly agree	< 20 years
23	Male	Government school in rural area (township)	Maiinly Black	Mafikeng	Black African	South Africa	Third or fourth year	2012	Commerce/Economic & Management Sciences/IT/Accounting	70%-74%	North/South Sotho	Some secondary education but not matric	Matric (Grade 12)	Other relatives (aunt, uncle, grandparent)	We are poorer than most	Christian	Christian (Protestant)	Christian (Protestant)	Pentecostal (e.g. "Born again"/"Saved")			Pentecostal (e.g. "Born again"/"Saved")	Regularly (weekly)	Regularly (weekly)	Extremely religious	Yes	No	No	No	No	No	No	No	No	No	Yes	Never	Never	Sometimes	Never	Neutral	Disagree	Strongly agree	Neutral	Strongly agree	20 -24 years
25	Male	Government school in urban area (township)	Maiinly Black	Mafikeng	Black African	South Africa	Third or fourth year	2012	Commerce/Economic & Management Sciences/IT/Accounting	60%-69%	Nguni	Some secondary education but not matric	Some secondary education but not matric	Both my mother and father in the same household	We have about the same amount of moneyas most	Christian	Christian (Protestant)	Christian (Protestant)	Methodist	Methodist	Methodist		Only on special occasions	Occasionally (several times a year)	Extremely religious	No	No	No	No	No	No	No	No	No	Yes	Yes	Always	Never	Sometimes	Never	Strongly disagree	Strongly disagree	Strongly disagree	Strongly disagree	Strongly disagree	25 years and above
21	Male	Government school in rural area (town)	Mixed Black/White/Coloured/Indian/Asian	Mafikeng	Black African	South Africa	Third or fourth year	2012	Commerce/Economic & Management Sciences/IT/Accounting	70%-74%	North/South Sotho	A postgraduate degree		Only my mother	We have about the same amount of moneyas most	Christian	Christian (Protestant)		Methodist	Methodist			Regularly (weekly)	Regularly (weekly)	Extremely religious	Yes	No	No	No	No	No	No	No	No	Yes	Yes	Never	Never	Always	Sometimes	Strongly agree	Strongly agree	Strongly agree	Strongly agree	Strongly agree	20 -24 years
22	Male	Government school in urban area (township)	Maiinly Black	Mafikeng	Black African	South Africa	Third or fourth year	2012	Commerce/Economic & Management Sciences/IT/Accounting	60%-69%	North/South Sotho		Matric (Grade 12)	Only my mother	We have about the same amount of moneyas most			Christian (Protestant)					Occasionally (several times a year)	Regularly (weekly)	Moderately religious	No	No	Yes	No	No	No	No	No	No	No	No	Never	Never	Sometimes	Sometimes	Strongly disagree	Agree	Strongly agree	Strongly agree	Neutral	20 -24 years
23	Male	Government school in urban area (surburb)	Mainly White	Mafikeng	Coloured	South Africa	Third or fourth year	2012	Commerce/Economic & Management Sciences/IT/Accounting	60%-69%	Afrikaan	An undergraduate degree	A college diploma	Only my mother	We have about the same amount of moneyas most	Christian	Christian (Catholic)	Christian (Catholic)	Anglican	Anglican	Anglican		Frequent attendance	Frequent attendance	Moderately religious	Yes	No	No	No	No	No	No	No	No	Yes	Yes	Always	Always	Always	Never	Strongly agree	Strongly agree	Neutral	Agree	Strongly agree	20 -24 years
23	Male	Government school in rural area (township)	Maiinly Black	Mafikeng	White	South Africa	Third or fourth year	2012	Commerce/Economic & Management Sciences/IT/Accounting	60%-69%	North/South Sotho	Matric (Grade 12)	Primary education (some or complete)	Other relatives (aunt, uncle, grandparent)	We are poorer than most	Christian	Christian (Catholic)	Christian (Catholic)					Regularly (weekly)	Regularly (weekly)	Extremely religious	No	No	No	No	No	No	No	No	No	No	Yes	Never	Never	Sometimes	Always	Neutral	Neutral	Disagree	Neutral	Neutral	20 -24 years
24	Male	Government school in urban area (township)	Maiinly Black	Mafikeng	Black African	South Africa	Third or fourth year	2012	Commerce/Economic & Management Sciences/IT/Accounting	50%-59%	North/South Sotho	Matric (Grade 12)	None/No education	Only my mother	We have about the same amount of moneyas most	Christian	Christian (Catholic)						Frequent attendance	Regularly (weekly)	Extremely religious	Yes	No	No	No	No	No	No	No	No	Yes	Yes	Always	Always	Always	Never	Agree	Strongly agree	Strongly disagree	Neutral	Strongly disagree	20 -24 years
22	Male	Government school in urban area (surburb)	Mixed Black/White/Coloured/Indian/Asian	Mafikeng	Black African	South Africa	Third or fourth year	2012	Commerce/Economic & Management Sciences/IT/Accounting	75% or more	English	A postgraduate degree	Matric (Grade 12)	Both my mother and father in the same household	We are richer than most	Christian	Christian (Catholic)	Christian (Catholic)					Regularly (weekly)	Regularly (weekly)	Extremely religious	No	No	No	No	No	No	No	No	No	No	Yes	Never	Never	Sometimes	Never	Disagree	Disagree	Disagree	Neutral	Neutral	20 -24 years
23	Male	Government school in rural area (town)	Mixed Black/White/Coloured/Indian/Asian	Mafikeng	Black African	South Africa	Third or fourth year	2012	Commerce/Economic & Management Sciences/IT/Accounting	60%-69%	North/South Sotho	Matric (Grade 12)	Some secondary education but not matric	Both my mother and father in the same household	We have about the same amount of moneyas most	Christian	Christian (Protestant)	Christian (Protestant)	Methodist	Methodist	Methodist		Fairly regularly (almost weekly)	Fairly regularly (almost weekly)	Extremely religious	No	No	No	No	No	No	No	No	No	No	Yes	Never	Never	Sometimes	Never	Disagree	Neutral	Disagree	Disagree	Neutral	20 -24 years
24	Male	Government school in urban area (township)	Maiinly Black	Mafikeng	Black African	South Africa	Third or fourth year	2012	Commerce/Economic & Management Sciences/IT/Accounting	60%-69%	Nguni	Matric (Grade 12)	An undergraduate degree	Both my mother and father in the same household	We have about the same amount of moneyas most	Christian	Christian (Protestant)	Christian (Protestant)	Zionist Christian Church	Zionist Christian Church	Zionist Christian Church		Regularly (weekly)	Regularly (weekly)	Extremely religious	No	No	No	No	No	No	No	No	No	No	No	Never	Never	Never	Never	Strongly agree	Strongly disagree	Strongly disagree	Strongly disagree	Strongly disagree	20 -24 years
25	Male	Government school in rural area (town)	Maiinly Black	Mafikeng	Black African	South Africa	Third or fourth year	2012	Commerce/Economic & Management Sciences/IT/Accounting	60%-69%	North/South Sotho		Some secondary education but not matric	Only my mother	We have about the same amount of moneyas most	Christian	Christian (Protestant)		Lutheran	Lutheran			Fairly regularly (almost weekly)	Fairly regularly (almost weekly)	Moderately religious	Yes	No	No	No	No	No	No	No	No	Yes	Yes	Sometimes	Never	Sometimes	Never	Agree	Disagree	Strongly agree	Strongly agree	Strongly agree	25 years and above
24	Male	Government school in urban area (township)	Maiinly Black	Mafikeng	Black African	South Africa	Third or fourth year	2012	Commerce/Economic & Management Sciences/IT/Accounting	50%-59%	North/South Sotho	Matric (Grade 12)	Some secondary education but not matric	Both my mother and father in the same household	We have about the same amount of moneyas most	Christian	Christian (Protestant)	Christian (Protestant)	Dutch Reformed	Dutch Reformed	Dutch Reformed			Fairly regularly (almost weekly)	Extremely religious	No	No	Yes	No	No	No	No	No	No	Yes	Yes	Sometimes	Never	Sometimes	Never	Neutral	Strongly agree	Strongly disagree	Neutral	Disagree	20 -24 years
20	Male	Government school in urban area (township)	Maiinly Black	Mafikeng	Black African	South Africa	Second year	2014	Commerce/Economic & Management Sciences/IT/Accounting	60%-69%	North/South Sotho	Matric (Grade 12)	A postgraduate degree	Guardian/foster parent who is not a relative	We have about the same amount of moneyas most	Christian	Christian (Protestant)	Christian (Protestant)	Church of Christ	Church of Christ	Church of Christ	Church of Christ	Frequent attendance	Regularly (weekly)	Extremely religious	Yes	No	No	No	No	No	No	No	No	No	Yes	Sometimes	Sometimes	Always	Never	Neutral	Disagree	Strongly disagree	Agree	Strongly disagree	20 -24 years
20	Male	Government school in urban area (township)	Maiinly Black	Mafikeng	Black African	South Africa	Second year	2014	Commerce/Economic & Management Sciences/IT/Accounting	70%-74%	North/South Sotho	Matric (Grade 12)	Matric (Grade 12)	Both my mother and father in the same household	We are poorer than most	Christian	Christian (Catholic)	Christian (Catholic)	Dutch Reformed	Dutch Reformed	Dutch Reformed		Never	Fairly regularly (almost weekly)	Not religious at all	Yes									Yes	Yes	Never	Never	Sometimes	Never	Strongly disagree	Strongly disagree	Strongly disagree	Strongly disagree	Strongly disagree	20 -24 years
19	Male	Government school in urban area (surburb)	Maiinly Black	Mafikeng	Black African	South Africa	Second year	2014	Commerce/Economic & Management Sciences/IT/Accounting	60%-69%	North/South Sotho	A postgraduate degree	An undergraduate degree	Both my mother and father in the same household	We have about the same amount of moneyas most	Christian			Lutheran				Fairly regularly (almost weekly)	Fairly regularly (almost weekly)	Moderately religious	Yes	No	No	No	No	No	No	No	No	No	Yes	Never	Never	Sometimes	Sometimes	Strongly disagree	Strongly disagree	Strongly disagree	Strongly disagree	Strongly disagree	< 20 years
23	Male	Government school in urban area (township)	Maiinly Black	Mafikeng	Black African	South Africa	Second year	2014	Commerce/Economic & Management Sciences/IT/Accounting	60%-69%	North/South Sotho	Matric (Grade 12)	Matric (Grade 12)	Some of the time in my mother's home, and some in my father's home	We have about the same amount of moneyas most	Christian	Christian (Protestant)	Christian (Protestant)	Zionist Christian Church	Zionist Christian Church	Zionist Christian Church		Frequent attendance	Fairly regularly (almost weekly)	Moderately religious	No	No	No	No	No	No	No	No	No	No	Yes	Never	Never	Sometimes	Never	Neutral	Disagree	Strongly agree	Disagree	Strongly disagree	20 -24 years
19	Male	Government school in urban area (surburb)	Maiinly Black	Mafikeng	Black African	South Africa	Second year	2014	Commerce/Economic & Management Sciences/IT/Accounting	60%-69%	North/South Sotho	None/No education	Matric (Grade 12)	Both my mother and father in the same household	We have about the same amount of moneyas most	Christian	Christian (Protestant)	Christian (Protestant)	Anglican	Anglican	Anglican		Fairly regularly (almost weekly)	Regularly (weekly)	Extremely religious	No	No	No	No	No	No	No	No	No	Yes	Yes	Sometimes	Never	Sometimes	Never	Neutral	Neutral	Strongly agree	Neutral	Strongly agree	< 20 years
20	Male	Government school in urban area (surburb)	Mixed Black/White/Coloured/Indian/Asian	Mafikeng	Black African	South Africa	Second year	2014	Commerce/Economic & Management Sciences/IT/Accounting	60%-69%	English	A postgraduate degree	An undergraduate degree	Both my mother and father in the same household	We are richer than most	Christian	Christian (Catholic)	Christian (Catholic)					Fairly regularly (almost weekly)	Regularly (weekly)	Extremely religious	No	No	No	No	No	No	No	No	No	Yes	Yes	Always	Never	Sometimes	Never	Strongly disagree	Strongly disagree	Strongly disagree	Neutral	Strongly disagree	20 -24 years
21	Male	Government school in rural area (town)	Maiinly Black	Mafikeng	Black African	South Africa	Second year	2014	Commerce/Economic & Management Sciences/IT/Accounting	70%-74%	Afrikaan	Some secondary education but not matric	Some secondary education but not matric	Other relatives (aunt, uncle, grandparent)	We are poorer than most	Christian	Christian (Catholic)	Christian (Catholic)					Frequent attendance	Frequent attendance	Extremely religious	Yes	No	No	No	No	No	No	No	No	No	Yes	Never	Never	Sometimes	Sometimes	Disagree	Disagree	Disagree	Disagree	Disagree	20 -24 years
18	Male	Government school in urban area (township)	Maiinly Black	Mafikeng	Black African	South Africa	Second year	2014	Commerce/Economic & Management Sciences/IT/Accounting	50%-59%	North/South Sotho		Matric (Grade 12)	Only my mother	We have about the same amount of moneyas most	Christian	Christian (Protestant)		Dutch Reformed	Dutch Reformed			Frequent attendance	Frequent attendance	Moderately religious	Yes	No	No	No	No	No	No	No	No	No	Yes	Never	Never	Never	Never	Strongly agree	Strongly agree	Strongly agree	Strongly agree	Strongly agree	< 20 years
20	Male	Government school in urban area (township)	Maiinly Black	Mafikeng	Black African	South Africa	Second year	2014	Commerce/Economic & Management Sciences/IT/Accounting	50%-59%	North/South Sotho		Matric (Grade 12)	Only my mother	We are poorer than most	Christian	Christian (Protestant)		Anglican	Anglican			Frequent attendance	Fairly regularly (almost weekly)	Moderately religious	No	No	No	No	No	Yes	No	No	No	No	Yes	Never	Never	Always	Always	Strongly agree	Neutral	Strongly disagree	Strongly disagree	Agree	20 -24 years
21	Male	Government school in urban area (township)	Maiinly Black	Mafikeng	Black African	South Africa	Second year	2014	Commerce/Economic & Management Sciences/IT/Accounting	70%-74%	North/South Sotho	An undergraduate degree	Matric (Grade 12)	Both my mother and father in the same household	We have about the same amount of moneyas most	Christian	Christian (Protestant)	Christian (Protestant)	Methodist	Methodist	Methodist		Fairly regularly (almost weekly)	Regularly (weekly)	Extremely religious	No	No	No	No	No	No	No	No	No	Yes	Yes	Always	Sometimes	Sometimes	Never	Neutral	Disagree	Strongly agree	Strongly agree	Strongly agree	20 -24 years
19	Male	Government school in rural area (township)	Maiinly Black	Mafikeng	Black African	South Africa	First year	2015	Commerce/Economic & Management Sciences/IT/Accounting	50%-59%	North/South Sotho	Some secondary education but not matric	A college diploma	Both my mother and father in the same household	We have about the same amount of moneyas most	Christian	Christian (Catholic)	Christian (Catholic)					Occasionally (several times a year)	Occasionally (several times a year)	Moderately religious											Yes			Sometimes		Neutral	Neutral	Disagree	Neutral	Strongly agree	< 20 years
19	Male	Government school in urban area (township)	Maiinly Black	Mafikeng	Black African	South Africa	First year	2015	Commerce/Economic & Management Sciences/IT/Accounting	50%-59%	North/South Sotho	Primary education (some or complete)	Matric (Grade 12)	Both my mother and father in the same household	We are poorer than most	Christian	Christian (Catholic)	Christian (Catholic)					Only on special occasions		Moderately religious	Yes									Yes		Always	Sometimes	Never	Never	Agree	Disagree	Strongly disagree	Strongly disagree	Strongly disagree	< 20 years
18	Male	Government school in rural area (township)	Maiinly Black	Mafikeng	Black African	South Africa	First year	2015	Commerce/Economic & Management Sciences/IT/Accounting	50%-59%	North/South Sotho	Matric (Grade 12)	A postgraduate degree	My father and stepmother	We are richer than most	Christian	Christian (Protestant)	Christian (Protestant)	Seventh Day Adventist	Seventh Day Adventist	Lutheran	Lutheran	Frequent attendance	Regularly (weekly)	Moderately religious	Yes	No	Yes	No	No	No	No	No		Yes	Yes	Always	Never	Always	Sometimes	Disagree	Strongly agree	Strongly disagree	Neutral	Strongly disagree	< 20 years
19	Male	Private school	Maiinly Black	Mafikeng	Black African	South Africa	First year	2015	Commerce/Economic & Management Sciences/IT/Accounting	70%-74%	North/South Sotho	Matric (Grade 12)	Matric (Grade 12)	Both my mother and father in the same household	We have about the same amount of moneyas most	Christian	Christian (Protestant)	Christian (Protestant)		Zionist Christian Church			Occasionally (several times a year)	Regularly (weekly)	Moderately religious	Yes	No	No	No	No	No	No	No	No	Yes	Yes	Never	Never	Sometimes	Never	Agree	Strongly agree	Strongly agree	Neutral	Strongly agree	< 20 years
21	Male	Government school in rural area (town)	Maiinly Black	Mafikeng	Black African	South Africa	First year	2015	Commerce/Economic & Management Sciences/IT/Accounting	50%-59%	North/South Sotho	Matric (Grade 12)	Some secondary education but not matric	Only my mother	We have about the same amount of moneyas most	Christian	Christian (Catholic)						Frequent attendance	Fairly regularly (almost weekly)	Extremely religious	Yes									Yes	Yes	Always	Sometimes	Sometimes	Never	Neutral	Strongly agree	Disagree	Neutral	Strongly agree	20 -24 years
23	Male	Government school in urban area (township)	Maiinly Black	Mafikeng	Black African	South Africa	First year	2015	Commerce/Economic & Management Sciences/IT/Accounting	70%-74%	North/South Sotho	None/No education	An undergraduate degree	Both my mother and father in the same household	We are poorer than most	Muslim	Christian (Protestant)	Christian (Protestant)		Independent	Independent		Frequent attendance	Fairly regularly (almost weekly)	Extremely religious	No	No	No	No	No	No	No	No	No	No	No	Never	Never	Never	Never	Disagree	Strongly disagree	Strongly disagree	Strongly disagree	Neutral	20 -24 years
20	Male	Other (please specify)	Maiinly Black	Mafikeng	Black African	Other SADC countries	First year	2015	Commerce/Economic & Management Sciences/IT/Accounting	75% or more	Non-Nguni	A college diploma	Some secondary education but not matric	Both my mother and father in the same household	We are richer than most	Christian	Christian (Catholic)	Christian (Protestant)			Pentecostal (e.g. "Born again"/"Saved")		Regularly (weekly)	Regularly (weekly)	Extremely religious	No	No	No	No	No	No	No	No	No	No	No	Never	Never	Never	Never	Strongly disagree	Strongly disagree	Strongly disagree	Strongly disagree	Strongly disagree	20 -24 years
19	Male	Private school	Maiinly Black	Mafikeng	Black African	South Africa	First year	2015	Commerce/Economic & Management Sciences/IT/Accounting	60%-69%	English		An undergraduate degree	Only my mother	We have about the same amount of moneyas most	Christian	Christian (Catholic)						Fairly regularly (almost weekly)	Regularly (weekly)	Moderately religious	Yes	No	No	No	No	No	No	No	No	Yes	Yes	Always	Never	Always	Never	Disagree	Disagree	Strongly disagree	Strongly disagree	Strongly disagree	< 20 years
19	Male	Government school in rural area (township)	Maiinly Black	Mafikeng	Black African	South Africa	First year	2015	Commerce/Economic & Management Sciences/IT/Accounting	50%-59%	North/South Sotho	A college diploma	Some secondary education but not matric	Only my mother	We are poorer than most		Christian (Protestant)	Christian (Protestant)	Lutheran	Lutheran	Zionist Christian Church		Frequent attendance	Regularly (weekly)	Moderately religious	Yes	No	No	No	No	No	No	No	No	No	Yes	Never	Always	Sometimes	Never	Neutral	Strongly disagree	Strongly disagree	Neutral	Strongly disagree	< 20 years
21	Male	Government school in urban area (township)	Maiinly Black	Mafikeng	Black African	South Africa	First year	2015	Commerce/Economic & Management Sciences/IT/Accounting	60%-69%	North/South Sotho	Primary education (some or complete)	A college diploma	Only my mother	We have about the same amount of moneyas most	Christian	Christian (Catholic)	Christian (Catholic)					Occasionally (several times a year)	Frequent attendance	Moderately religious	No	No	No	No	No	No	No	No	No	No	Yes	Never	Never	Sometimes	Never	Neutral	Neutral	Disagree	Neutral	Disagree	20 -24 years
21	Male	Government school in rural area (town)	Maiinly Black	Mafikeng	Black African	South Africa	First year	2015	Commerce/Economic & Management Sciences/IT/Accounting	50%-59%	North/South Sotho	Matric (Grade 12)	An undergraduate degree	Some of the time in my mother's home, and some in my father's home	We have about the same amount of moneyas most	Christian	Christian (Protestant)	Christian (Protestant)	Anglican	Anglican	Anglican	Anglican	Frequent attendance	Frequent attendance	Moderately religious	No	No	No	No	No	No	No	No	No	Yes	Yes	Sometimes	Never	Sometimes	Never	Strongly disagree	Strongly disagree	Strongly disagree	Strongly disagree	Strongly disagree	20 -24 years
21	Male	Home schooling	Maiinly Black	Mafikeng	Black African	South Africa	Third or fourth year	2013	Commerce/Economic & Management Sciences/IT/Accounting	75% or more	Non-Nguni	A college diploma	Primary education (some or complete)	Guardian/foster parent who is not a relative	We have about the same amount of moneyas most	Christian	Christian (Catholic)	Christian (Catholic)					Never	Frequent attendance	Not religious at all	No	No	No	No	No	No	No	No	No	No	No	Never	Never	Sometimes	Never	Agree	Disagree	Disagree		Strongly agree	20 -24 years
21	Male	Government school in urban area (surburb)	Mixed Black/White/Coloured/Indian/Asian	Mafikeng	Black African	South Africa	Third or fourth year	2013	Commerce/Economic & Management Sciences/IT/Accounting	50%-59%	North/South Sotho	An undergraduate degree	Matric (Grade 12)	Both my mother and father in the same household	We have about the same amount of moneyas most	Christian	Christian (Protestant)	Christian (Protestant)	Lutheran	Lutheran	Lutheran	Lutheran	Occasionally (several times a year)	Regularly (weekly)	Moderately religious	No	No	No	No	No	No	No	No	No	No	Yes	Never	Never	Sometimes	Never	Neutral	Neutral	Strongly agree	Neutral	Strongly agree	20 -24 years
21	Male	Government school in urban area (township)	Maiinly Black	Mafikeng	Black African	South Africa	Third or fourth year	2013	Commerce/Economic & Management Sciences/IT/Accounting	50%-59%	North/South Sotho	Matric (Grade 12)	Some secondary education but not matric	Both my mother and father in the same household	We have about the same amount of moneyas most	Christian	Christian (Catholic)	Christian (Catholic)	Baptist	Baptist	Baptist		Fairly regularly (almost weekly)	Fairly regularly (almost weekly)	Moderately religious	Yes	No	No	No	No	No	No	No	No	No	Yes	Never	Never		Sometimes	Neutral	Neutral	Strongly agree	Strongly agree	Neutral	20 -24 years
21	Male	Government school in rural area (township)	Maiinly Black	Mafikeng	Black African	South Africa	Third or fourth year	2013	Commerce/Economic & Management Sciences/IT/Accounting	60%-69%	North/South Sotho		Matric (Grade 12)	Only my mother	We have about the same amount of moneyas most	Traditional African	No religious affiliation	No religious affiliation					Regularly (weekly)	Frequent attendance	Extremely religious	No	No	No	No	No	No	No	No	No	No	No	Never	Never	Sometimes	Never	Strongly agree	Strongly agree	Strongly agree	Neutral	Strongly agree	20 -24 years
23	Male	Government school in urban area (township)	Maiinly Black	Mafikeng	Black African	South Africa	Third or fourth year	2013	Commerce/Economic & Management Sciences/IT/Accounting	50%-59%	North/South Sotho	Matric (Grade 12)	Some secondary education but not matric	Only my mother	We are poorer than most	Christian	Christian (Catholic)	Christian (Catholic)	Lutheran	Baptist	Baptist		Only on special occasions	Only on special occasions	Moderately religious	Yes	Yes	No	Yes	Yes	Yes	No	Yes	No	Yes	Yes	Sometimes	Sometimes	Always	Always	Strongly disagree	Neutral	Strongly disagree	Strongly disagree	Strongly disagree	20 -24 years
22	Male	Government school in urban area (surburb)	Mixed Black/White/Coloured/Indian/Asian	Mafikeng	Black African	South Africa	Second year	2013	Commerce/Economic & Management Sciences/IT/Accounting	50%-59%	North/South Sotho		A college diploma	Only my mother	We have about the same amount of moneyas most	Traditional African	Traditional African						Occasionally (several times a year)	Frequent attendance	Moderately religious	Yes	No	No	No	No	No	No	No	No	No	Yes	Never	Sometimes	Sometimes	Sometimes	Neutral	Strongly agree	Neutral	Neutral	Disagree	20 -24 years
22	Male	Government school in urban area (surburb)	Maiinly Black	Mafikeng	Black African	South Africa	Third or fourth year	2013	Commerce/Economic & Management Sciences/IT/Accounting	60%-69%	North/South Sotho	Some secondary education but not matric	A postgraduate degree	Both my mother and father in the same household	We are richer than most	Christian	Christian (Protestant)	Christian (Protestant)	Pentecostal (e.g. "Born again"/"Saved")	Pentecostal (e.g. "Born again"/"Saved")	Pentecostal (e.g. "Born again"/"Saved")		Frequent attendance	Fairly regularly (almost weekly)	Moderately religious	No	No	No	No	No	No	No	No	No	Yes	Yes	Never	Never	Sometimes	Never	Disagree	Disagree	Disagree	Neutral	Strongly agree	20 -24 years
24	Male	Government school in urban area (township)	Maiinly Black	Mafikeng	Black African	South Africa	Third or fourth year	2013	Commerce/Economic & Management Sciences/IT/Accounting	50%-59%	English	A college diploma	Matric (Grade 12)	Only my mother	We have about the same amount of moneyas most		Christian (Protestant)	Christian (Protestant)		Church of Christ	Zionist Christian Church		Never	Frequent attendance	Moderately religious	Yes	Yes	No	Yes	Yes	No	No	Yes	No	Yes	Yes	Always	Always	Always	Always	Strongly disagree	Neutral	Strongly disagree	Strongly disagree	Strongly disagree	20 -24 years
22	Male	Government school in rural area (township)	Maiinly Black	Mafikeng	Black African	South Africa	Third or fourth year	2013	Commerce/Economic & Management Sciences/IT/Accounting	50%-59%	Non-Nguni	Some secondary education but not matric	Primary education (some or complete)	Both my mother and father in the same household	We have about the same amount of moneyas most		Christian (Catholic)	Christian (Catholic)					Frequent attendance	Regularly (weekly)	Moderately religious	No	No	No	No	No	No	No	No	No	No	No	Never	Never	Never	Never	Disagree	Strongly disagree	Strongly disagree	Strongly disagree	Strongly disagree	20 -24 years
25	Male	Private school	Mixed Black/White/Coloured/Indian/Asian	Mafikeng	Black African	South Africa	Third or fourth year	2013	Commerce/Economic & Management Sciences/IT/Accounting	50%-59%	English	A postgraduate degree	Matric (Grade 12)	Both my mother and father in the same household	We have about the same amount of moneyas most	Christian	Christian (Protestant)	No religious affiliation	Lutheran	Lutheran			Frequent attendance	Only on special occasions	Moderately religious	Yes	No	No	No	No	No	Yes	No	No	No	Yes	Never	Never	Always	Sometimes	Neutral	Neutral	Strongly disagree	Neutral	Strongly disagree	25 years and above
22	Male	Government school in urban area (township)	Mixed Black/White/Coloured/Indian/Asian	Mafikeng	Black African	South Africa	Third or fourth year	2013	Commerce/Economic & Management Sciences/IT/Accounting	70%-74%	North/South Sotho	Matric (Grade 12)	Matric (Grade 12)	Only my mother	We are poorer than most	Christian	Christian (Protestant)	Christian (Protestant)	Church of Christ	Methodist	Methodist	Church of Christ	Frequent attendance	Fairly regularly (almost weekly)	Extremely religious	Yes	No	No	No	No	No	No	No	No	Yes	Yes	Always	Sometimes	Sometimes	Never	Neutral	Disagree	Disagree	Disagree	Disagree	20 -24 years
28	Male	Government school in rural area (township)	Maiinly Black	Mafikeng	Black African	South Africa	Third or fourth year	2013	Commerce/Economic & Management Sciences/IT/Accounting	60%-69%	Non-Nguni	Matric (Grade 12)	An undergraduate degree	Both my mother and father in the same household	We have about the same amount of moneyas most		Other (specify)	No religious affiliation					Only on special occasions	Frequent attendance	Moderately religious	No	No	No	No	No	No	No	No	No	No	No	Never	Never	Never	Never	Neutral	Neutral	Strongly disagree	Disagree	Strongly disagree	25 years and above
23	Male	Government school in urban area (township)	Maiinly Black	Mafikeng	Black African	South Africa	Third or fourth year	2013	Education/Education Sciences	60%-69%	North/South Sotho	Primary education (some or complete)	A college diploma	Other relatives (aunt, uncle, grandparent)	We are poorer than most	Traditional African	Christian (Protestant)	Christian (Protestant)		Anglican	Anglican		Never	Only on special occasions	Not religious at all	No	No	No	No	No	No	No	No	No	No	Yes	Never	Never	Always	Never	Agree	Agree	Strongly disagree	Neutral	Strongly disagree	20 -24 years
22	Male	Government school in urban area (township)	Maiinly Black	Mafikeng	Black African	South Africa	Third or fourth year	2013	Education/Education Sciences	60%-69%	North/South Sotho		A postgraduate degree	Only my mother	We are poorer than most	Christian			Pentecostal (e.g. "Born again"/"Saved")	Church of Christ			Regularly (weekly)	Frequent attendance	Moderately religious	No	No	No	No	No	No	No	No	No	No	No	Never	Never	Never	Never			Strongly agree	Strongly agree	Strongly agree	20 -24 years
22	Male	Government school in rural area (township)	Maiinly Black	Mafikeng	Black African	South Africa	Third or fourth year	2013	Education/Education Sciences	70%-74%	North/South Sotho	None/No education	Matric (Grade 12)	Both my mother and father in the same household	We are poorer than most			Christian (Protestant)	Zionist Christian Church	Zionist Christian Church	Zionist Christian Church	Zionist Christian Church	Frequent attendance	Regularly (weekly)	Extremely religious	No	No	No	No	No	No	No	No	No	No	Yes	Never	Never	Never	Never	Strongly disagree	Strongly disagree	Strongly disagree	Strongly disagree	Strongly disagree	20 -24 years
25	Male	Home schooling	Maiinly Black	Mafikeng	Black African	South Africa	Third or fourth year	2013	Education/Education Sciences	60%-69%	North/South Sotho	None/No education	Matric (Grade 12)	Guardian/foster parent who is not a relative	We are poorer than most	Traditional African	Christian (Protestant)	Christian (Protestant)					Never	Regularly (weekly)	Not religious at all	No	No	No	No	No	No	No	No	No	No	No	Never	Never	Never	Never	Strongly disagree	Strongly agree	Strongly agree	Neutral	Disagree	25 years and above
23	Male	Government school in urban area (township)	Maiinly Black	Mafikeng	Black African	South Africa	Third or fourth year	2012	Education/Education Sciences	70%-74%	Nguni	Primary education (some or complete)	A postgraduate degree	Other relatives (aunt, uncle, grandparent)	We have about the same amount of moneyas most	Christian	Christian (Protestant)	Christian (Protestant)	Anglican	Anglican		Anglican	Regularly (weekly)	Occasionally (several times a year)	Moderately religious	No	No	No	No	No	No	No	No	No	No	No	Never	Never	Never	Never	Strongly agree	Strongly agree	Strongly agree	Strongly agree	Strongly agree	20 -24 years
	Male	Government school in rural area (township)	Maiinly Black	Mafikeng	Black African	South Africa	First year	2015	Education/Education Sciences	50%-59%	North/South Sotho		Matric (Grade 12)	Both my mother and father in the same household	We are poorer than most	Christian	Christian (Catholic)	Christian (Catholic)					Occasionally (several times a year)	Frequent attendance	Moderately religious
20	Male	Government school in urban area (township)	Maiinly Black	Mafikeng	Black African	South Africa	Second year	2014	Education/Education Sciences	70%-74%	North/South Sotho		Matric (Grade 12)	Only my mother	We have about the same amount of moneyas most		Christian (Catholic)		Anglican	Lutheran	Anglican	Lutheran	Frequent attendance	Frequent attendance	Moderately religious	No	No	No	No	No	No	No	No	No	No	No	Never	Never	Never	Never	Agree	Neutral	Strongly agree	Disagree	Strongly agree	20 -24 years
23	Male	Government school in rural area (township)	Maiinly Black	Mafikeng	Black African	South Africa	Second year	2014	Education/Education Sciences	60%-69%	North/South Sotho		A postgraduate degree	Other relatives (aunt, uncle, grandparent)	We have about the same amount of moneyas most	Christian	Christian (Protestant)	Christian (Protestant)	Independent			Independent	Occasionally (several times a year)	Occasionally (several times a year)	Moderately religious	Yes	No	No	No	No	No	No	No	No	Yes	Yes	Never	Never	Sometimes	Never	Agree	Strongly agree	Strongly disagree	Strongly disagree	Strongly disagree	20 -24 years
	Male	Government school in rural area (township)	Maiinly Black	Mafikeng	Black African	South Africa	Second year	2014	Education/Education Sciences	75% or more	Nguni	Primary education (some or complete)	Matric (Grade 12)	Both my mother and father in the same household	We have about the same amount of moneyas most	Christian	Christian (Protestant)	Christian (Protestant)	Evangelical	Evangelical	Evangelical		Regularly (weekly)	Regularly (weekly)	Not religious at all	No	No	No	No	No	No	No	No	No	Yes	No	Sometimes	Sometimes	Sometimes	Always	Strongly disagree	Strongly disagree	Strongly disagree	Strongly disagree	Strongly disagree
20	Male	Government school in rural area (town)	Mixed Black/White/Coloured/Indian/Asian	Mafikeng	White	South Africa	First year	2015	Education/Education Sciences	60%-69%	Afrikaan	Matric (Grade 12)	Matric (Grade 12)	Only my mother	We are poorer than most	Christian	Christian (Protestant)	Christian (Protestant)	Church of Christ	Methodist	Evangelical		Occasionally (several times a year)	Occasionally (several times a year)	Moderately religious	Yes	No	No	No	No	No	No	No	No	Yes	Yes	Always	Sometimes	Sometimes	Never	Neutral	Disagree	Disagree		Strongly agree	20 -24 years
21	Male	Government school in rural area (town)	Maiinly Black	Mafikeng	Black African	South Africa	Third or fourth year	2012	Education/Education Sciences	60%-69%	North/South Sotho	Some secondary education but not matric	Primary education (some or complete)	Both my mother and father in the same household	We have about the same amount of moneyas most	Christian	Christian (Protestant)	Christian (Protestant)	Presbyterian	Methodist	Methodist		Regularly (weekly)	Fairly regularly (almost weekly)	Extremely religious	Yes	No	No	No	No	No	No	No	No	Yes	Yes	Always	Sometimes	Sometimes	Never	Strongly disagree	Strongly disagree	Strongly disagree	Strongly disagree	Strongly disagree	20 -24 years
22	Male	Government school in rural area (town)	Maiinly Black	Mafikeng	Black African	South Africa	Third or fourth year	2012	Education/Education Sciences	60%-69%	North/South Sotho	Some secondary education but not matric	Primary education (some or complete)	Both my mother and father in the same household	We have about the same amount of moneyas most	Christian	Christian (Protestant)	Christian (Protestant)	Lutheran	Lutheran	Lutheran	Lutheran	Regularly (weekly)	Regularly (weekly)	Extremely religious	No	No	No	No	No	No	No	No	No	Yes	Yes	Always	Sometimes	Always	Never	Disagree	Disagree	Disagree	Disagree	Disagree	20 -24 years
23	Male	Government school in rural area (township)	Maiinly Black	Mafikeng	Black African	South Africa	Third or fourth year	2012	Education/Education Sciences	70%-74%	Nguni		Primary education (some or complete)	Only my mother	We have about the same amount of moneyas most		Christian (Protestant)			Pentecostal (e.g. "Born again"/"Saved")			Regularly (weekly)	Regularly (weekly)	Moderately religious	No	No	No	No	No	No	No	No	No	Yes	Yes	Sometimes	Never	Sometimes	Never	Neutral	Neutral	Neutral	Neutral	Disagree	20 -24 years
22	Male	Private school	Mainly White	Mafikeng	Black African	South Africa	Third or fourth year	2013	Law	60%-69%	Nguni	Matric (Grade 12)	None/No education	Both my mother and father in the same household	We are richer than most		Christian (Protestant)	Christian (Protestant)	Lutheran	Lutheran	Lutheran		Fairly regularly (almost weekly)	Fairly regularly (almost weekly)	Extremely religious	Yes	No	No	No	No	No	No	No	No	No	Yes	Never	Sometimes	Sometimes	Sometimes	Agree	Neutral	Neutral	Agree	Agree	20 -24 years
23	Male	Government school in urban area (surburb)	Mixed Black/White/Coloured/Indian/Asian	Mafikeng	Black African	South Africa	Second year	2014	Agriculture	60%-69%	North/South Sotho	An undergraduate degree	Primary education (some or complete)	Both my mother and father in the same household	We are richer than most	Others	Other (specify)	No religious affiliation					Regularly (weekly)	Regularly (weekly)	Extremely religious	No	No	No	No	No	No	No	No	No		Yes	Never	Never	Sometimes	Never	Strongly disagree	Strongly disagree	Strongly disagree	Agree	Strongly disagree	20 -24 years
24	Male	Government school in rural area (town)	Maiinly Black	Mafikeng	Black African	South Africa	Third or fourth year	2013	Agriculture	50%-59%	North/South Sotho	Some secondary education but not matric	A postgraduate degree	Only my mother	We have about the same amount of moneyas most	Christian	Christian (Protestant)	Christian (Protestant)	Zionist Christian Church	Zionist Christian Church	Church of Christ		Only on special occasions	Occasionally (several times a year)	Moderately religious	Yes	No	No	No	No	No	No	No	No	Yes	Yes	Always	Always	Always	Never	Strongly agree	Strongly agree	Agree	Strongly agree	Strongly disagree	20 -24 years
25	Male	Government school in rural area (town)	Maiinly Black	Mafikeng	Black African	South Africa	Third or fourth year	2013	Agriculture	60%-69%	Nguni	Matric (Grade 12)	Matric (Grade 12)	Only my mother	We have about the same amount of moneyas most	Christian	Christian (Catholic)	Traditional African					Occasionally (several times a year)	Regularly (weekly)	Moderately religious	No	No	No	No	No	No	No	No	No	No	No	Never	Never	Never	Sometimes	Neutral	Neutral	Neutral	Agree	Neutral	25 years and above
19	Male	Government school in rural area (town)	Maiinly Black	Mafikeng	Black African	South Africa	First year	2015	Agriculture	50%-59%	North/South Sotho	Primary education (some or complete)	Some secondary education but not matric	Only my father	We have about the same amount of moneyas most	Christian	Christian (Catholic)	Christian (Catholic)	Zionist Christian Church	Methodist			Occasionally (several times a year)	Fairly regularly (almost weekly)	Extremely religious	No	No	No	No	No	No	No	No	No	No	Yes	Never	Never	Sometimes	Never	Neutral	Neutral	Strongly agree	Strongly agree	Strongly agree	< 20 years
19	Male	Government school in rural area (town)	Maiinly Black	Mafikeng	Black African	South Africa	First year	2015	Agriculture	60%-69%	North/South Sotho	A college diploma	Some secondary education but not matric	Both my mother and father in the same household	We have about the same amount of moneyas most	Christian	Christian (Catholic)	Christian (Protestant)			Methodist		Regularly (weekly)	Regularly (weekly)	Extremely religious	No	No	Yes	No	No	No	No	No	No	No	No	Never	Never	Sometimes	Never	Strongly agree	Disagree	Strongly agree	Strongly agree	Strongly agree	< 20 years
24	Male	Government school in rural area (town)	Maiinly Black	Mafikeng	Black African	South Africa	Third or fourth year	2013	Agriculture	70%-74%	North/South Sotho	Some secondary education but not matric	Some secondary education but not matric	Only my mother	We are poorer than most	Christian	Christian (Catholic)		Methodist				Frequent attendance	Frequent attendance	Moderately religious	No	No	No	No	No	No	No	No	No	No	Yes	Never	Never	Sometimes	Never	Disagree	Strongly disagree	Strongly disagree	Disagree	Strongly disagree	20 -24 years
21	Male	Government school in rural area (township)	Maiinly Black	Mafikeng	Black African	South Africa	Second year	2014	Agriculture	60%-69%	Non-Nguni	A postgraduate degree	Primary education (some or complete)	Only my mother	We have about the same amount of moneyas most	Christian	Christian (Protestant)	Christian (Protestant)	Lutheran	Lutheran			Frequent attendance	Regularly (weekly)	Extremely religious	Yes	No	No	No	No	No	No	No	No	No	No	Never	Never	Sometimes	Never	Neutral	Disagree	Strongly disagree	Neutral	Strongly disagree	20 -24 years
24	Male	Government school in rural area (township)	Maiinly Black	Mafikeng	Black African	South Africa	Third or fourth year	2012	Agriculture	60%-69%	Non-Nguni	A college diploma	Some secondary education but not matric	Both my mother and father in the same household	We have about the same amount of moneyas most	Christian	Christian (Catholic)	Christian (Catholic)					Fairly regularly (almost weekly)	Regularly (weekly)	Moderately religious	No	No	No	No	No	No	No	No	No	No	No	Never	Never	Never	Never	Strongly agree	Strongly agree	Strongly agree	Strongly agree	Strongly agree	20 -24 years
20	Male	Government school in rural area (township)	Maiinly Black	Mafikeng	Black African	South Africa	First year	2015	Agriculture	60%-69%	North/South Sotho	None/No education	None/No education	Both my mother and father in the same household	We are poorer than most	Christian	Christian (Protestant)	No religious affiliation	Zionist Christian Church	Zionist Christian Church			Fairly regularly (almost weekly)	Fairly regularly (almost weekly)	Moderately religious	No	No	No	No	No	No	No	No	No	No	Yes	Never	Never	Never	Never	Strongly disagree	Strongly disagree	Strongly disagree	Strongly disagree	Strongly disagree	20 -24 years
21	Male	Government school in rural area (township)	Maiinly Black	Mafikeng	Black African	South Africa	Second year	2014	Agriculture	60%-69%	Non-Nguni	A postgraduate degree	A postgraduate degree	Both my mother and father in the same household	We are richer than most	Christian	Christian (Protestant)	Christian (Protestant)					Regularly (weekly)	Regularly (weekly)	Extremely religious	No	No	No	No	No	No	No	No	No	No	No	Never	Never	Never	Never	Strongly agree	Strongly agree	Strongly agree	Strongly agree	Strongly agree	20 -24 years
24	Male	Government school in rural area (town)	Maiinly Black	Mafikeng	Black African	South Africa	Third or fourth year	2012	Agriculture	75% or more	North/South Sotho	Matric (Grade 12)		Other relatives (aunt, uncle, grandparent)	We are poorer than most	Christian		No religious affiliation	Church of Christ			Church of Christ	Regularly (weekly)	Frequent attendance	Moderately religious	No	No	No	No	No	No	No	No	No	No	Yes	Never	Never	Sometimes	Never	Neutral	Disagree	Strongly disagree	Neutral	Strongly disagree	20 -24 years
23	Male	Government school in urban area (township)	Maiinly Black	Mafikeng	Black African	South Africa	Second year	2013	Science/Natural Sciences/Health Sciences	75% or more	North/South Sotho	Some secondary education but not matric	Matric (Grade 12)	Other relatives (aunt, uncle, grandparent)	We have about the same amount of moneyas most	Christian	Christian (Protestant)	Christian (Protestant)	Pentecostal (e.g. "Born again"/"Saved")			Pentecostal (e.g. "Born again"/"Saved")	Regularly (weekly)	Frequent attendance	Not religious at all	No	No	No	No	No	No	No	No	No	No	No	Never	Never	Never	Never	Disagree	Strongly disagree	Strongly disagree	Strongly disagree	Strongly disagree	20 -24 years
22	Male	Government school in rural area (township)	Maiinly Black	Mafikeng	Black African	South Africa	Second year	2014	Agriculture	60%-69%	Non-Nguni	A college diploma	A postgraduate degree	Both my mother and father in the same household	We have about the same amount of moneyas most	Christian	Christian (Protestant)	Christian (Protestant)	Zionist Christian Church	Zionist Christian Church	Zionist Christian Church		Regularly (weekly)	Regularly (weekly)	Extremely religious	No	No	No	No	No	No	No	No	No	Yes	Yes	Never	Never	Never	Never	Neutral	Disagree	Strongly disagree	Strongly disagree	Strongly disagree	20 -24 years
20	Male	Government school in rural area (township)	Maiinly Black	Mafikeng	Black African	South Africa	First year	2015	Education/Education Sciences	40%-49%	North/South Sotho	Some secondary education but not matric	Primary education (some or complete)	My mother and stepfather	We have about the same amount of moneyas most	Christian	Christian (Catholic)	Christian (Catholic)	Jehovah's Witness	Anglican	Anglican		Occasionally (several times a year)	Frequent attendance	Moderately religious	No	No	No	No	No	No	No	No	No	No	Yes	Never	Never	Sometimes	Never	Agree	Strongly agree	Strongly disagree	Neutral	Strongly disagree	20 -24 years
24	Male	Government school in rural area (township)	Maiinly Black	Mafikeng	Black African	South Africa	Third or fourth year	2013	Education/Education Sciences	50%-59%	North/South Sotho		A postgraduate degree	Only my mother	We have about the same amount of moneyas most	Traditional African	Traditional African			Baptist			Only on special occasions	Regularly (weekly)	Not religious at all	Yes	No	No	No	No	No	No	No	No	No	Yes	Never	Never	Always	Sometimes	Neutral	Disagree	Neutral	Neutral	Disagree	20 -24 years
21	Male	Private school	Mixed Black/White/Coloured/Indian/Asian	Mafikeng	Black African	South Africa	Second year	2014	Education/Education Sciences	70%-74%	English	Matric (Grade 12)	Some secondary education but not matric	Both my mother and father in the same household	We have about the same amount of moneyas most		Christian (Protestant)	Christian (Catholic)	Anglican	Methodist	Methodist	Church of Christ	Occasionally (several times a year)	Regularly (weekly)	Not religious at all	Yes	No	No	No	No	No	No	No	No	Yes	Yes	Sometimes	Sometimes	Always	Never	Agree	Neutral	Disagree	Agree	Neutral	20 -24 years
21	Male	Government school in rural area (township)	Maiinly Black	Mafikeng	Black African	South Africa	Second year	2014	Education/Education Sciences	60%-69%	North/South Sotho	Matric (Grade 12)	A postgraduate degree	Both my mother and father in the same household	We have about the same amount of moneyas most	Christian	Christian (Catholic)	Christian (Catholic)					Regularly (weekly)	Fairly regularly (almost weekly)	Moderately religious	Yes	No	No	No	No	No	No	No	No	Yes	Yes	Never	Never	Sometimes	Never	Neutral	Neutral	Disagree	Neutral	Disagree	20 -24 years
22	Male	Private school	Mixed Black/White/Coloured/Indian/Asian	Mafikeng	Black African	South Africa	Third or fourth year	2012	Education/Education Sciences	60%-69%	English	An undergraduate degree	A postgraduate degree	Other relatives (aunt, uncle, grandparent)	We have about the same amount of moneyas most	Muslim	Muslim	Muslim	Anglican	Anglican	Anglican	Anglican	Fairly regularly (almost weekly)	Frequent attendance	Extremely religious	No	No	No	No	No	No	No	No	No	Yes	No	Sometimes	Never	Never	Never	Neutral	Disagree	Disagree	Disagree	Disagree	20 -24 years
24	Male	Government school in urban area (township)	Maiinly Black	Mafikeng	Black African	South Africa	Third or fourth year	2012	Education/Education Sciences	60%-69%	North/South Sotho	Some secondary education but not matric	None/No education	Some of the time in my mother's home, and some in my father's home	We are richer than most		Christian (Protestant)	Christian (Catholic)	Independent	Church of Christ	Church of Christ	Church of Christ	Frequent attendance	Frequent attendance	Moderately religious	No	No	No	No	No	No	No	No	No	No	No	Never	Never	Sometimes	Never	Strongly disagree	Agree	Strongly disagree	Strongly disagree	Strongly disagree	20 -24 years
23	Male	Government school in rural area (town)	Maiinly Black	Mafikeng	Black African	South Africa	Third or fourth year	2012	Education/Education Sciences	70%-74%	North/South Sotho		A postgraduate degree	Only my mother	We have about the same amount of moneyas most	Christian	Christian (Protestant)		Methodist	Methodist	Methodist	Methodist	Frequent attendance	Frequent attendance	Moderately religious	No	No	No	No	No	No	No	No	No	No	No	Never	Never	Sometimes	Never	Neutral	Neutral	Strongly disagree	Neutral	Strongly disagree	20 -24 years
22	Male	Government school in urban area (township)	Maiinly Black	Mafikeng	Black African	South Africa	First year	2015	Human and Social Sciences/Arts/Theology/Humanities	60%-69%	North/South Sotho	A college diploma	Matric (Grade 12)	Only my mother	We have about the same amount of moneyas most	Christian	Christian (Protestant)	Christian (Protestant)	Anglican	Anglican	Anglican	Anglican	Fairly regularly (almost weekly)	Frequent attendance	Moderately religious	No	No	No	No	No	No	No	No	No	Yes	Yes	Sometimes	Never	Sometimes	Never	Neutral	Strongly disagree	Strongly disagree	Disagree	Strongly disagree	20 -24 years
25	Male	Government school in rural area (township)	Maiinly Black	Mafikeng	Black African	South Africa	Third or fourth year	2013	Human and Social Sciences/Arts/Theology/Humanities	60%-69%	North/South Sotho	None/No education	Some secondary education but not matric		We have about the same amount of moneyas most	Others	No religious affiliation	No religious affiliation		Anglican	Anglican	Pentecostal (e.g. "Born again"/"Saved")	Fairly regularly (almost weekly)	Only on special occasions	Not religious at all	No	No	Yes	No	No	No	No	No	No	No	No	Never	Never	Never	Never	Strongly disagree	Strongly disagree	Strongly disagree	Strongly disagree	Strongly disagree	25 years and above
35	Male	Government school in rural area (township)	Maiinly Black	Mafikeng	Black African	South Africa	Third or fourth year	2013	Law	60%-69%	North/South Sotho		A college diploma	Only my mother	We have about the same amount of moneyas most	Others	Christian (Protestant)			Methodist			Never	Frequent attendance	Not religious at all	No	No	No	No	No	No	No	No	No	No	Yes	Never	Never	Sometimes	Never	Strongly agree	Neutral	Strongly disagree	Neutral	Strongly disagree	25 years and above
22	Male	Government school in rural area (township)	Maiinly Black	Mafikeng	Black African	South Africa	Third or fourth year	2013	Law	50%-59%	North/South Sotho	Primary education (some or complete)	Some secondary education but not matric	Other relatives (aunt, uncle, grandparent)	We have about the same amount of moneyas most	Others	Other (specify)	Other (specify)					Frequent attendance	Frequent attendance	Moderately religious	No	No	No	No	No	No	No	No	No	Yes	Yes	Sometimes	Never	Sometimes	Never	Strongly agree	Strongly agree	Strongly agree	Neutral	Strongly agree	20 -24 years
20	Male	Government school in urban area (township)	Maiinly Black	Mafikeng	Black African	South Africa	Second year	2014	Law	50%-59%	North/South Sotho	Matric (Grade 12)	Primary education (some or complete)	Both my mother and father in the same household	We have about the same amount of moneyas most	Christian	Christian (Protestant)	Christian (Protestant)	Seventh Day Adventist	Methodist	Seventh Day Adventist		Regularly (weekly)	Frequent attendance	Moderately religious	No	No	No	No	No	No	No	No	No	No	Yes	Never	Never	Sometimes	Never	Neutral	Disagree	Strongly agree	Neutral	Strongly agree	20 -24 years
22	Male	Government school in urban area (surburb)	Maiinly Black	Mafikeng	Black African	South Africa	Second year	2014	Law	70%-74%	North/South Sotho	A postgraduate degree	A postgraduate degree	Both my mother and father in the same household	We are richer than most	Christian	Christian (Protestant)	Christian (Protestant)	Lutheran	Lutheran	Lutheran		Only on special occasions	Frequent attendance	Moderately religious	Yes	No	No	No	No	No	No	No	No	No	Yes	Never	Sometimes	Always	Never	Neutral	Neutral	Disagree	Strongly agree	Strongly disagree	20 -24 years
18	Male	Government school in urban area (surburb)	Mixed Black/White/Coloured/Indian/Asian	Mafikeng	Black African	South Africa	Second year	2014	Law	60%-69%	North/South Sotho		Matric (Grade 12)	Only my mother	We are richer than most			Christian (Catholic)					Only on special occasions	Frequent attendance	Not religious at all	Yes		Yes	No	No	No	No	No	No	Yes	Yes	Always	Sometimes	Always	Never	Agree	Disagree	Neutral	Neutral	Neutral	< 20 years
23	Male	Government school in urban area (township)	Maiinly Black	Mafikeng	Black African	South Africa	Third or fourth year	2012	Law	50%-59%	North/South Sotho	Matric (Grade 12)	An undergraduate degree	Only my mother	We have about the same amount of moneyas most	Christian	Christian (Catholic)	Christian (Catholic)					Frequent attendance	Regularly (weekly)	Moderately religious	Yes	No	No	No	No	No	No	No	No	Yes	Yes	Never	Never	Never	Never	Neutral	Disagree	Strongly agree	Strongly agree	Strongly agree	20 -24 years
23	Male	Government school in urban area (township)	Maiinly Black	Mafikeng	Black African	South Africa	Third or fourth year	2012	Law	50%-59%	Nguni	Some secondary education but not matric	Some secondary education but not matric	Other relatives (aunt, uncle, grandparent)	We are richer than most	Christian	Christian (Catholic)	Christian (Catholic)		Pentecostal (e.g. "Born again"/"Saved")	Pentecostal (e.g. "Born again"/"Saved")	Methodist	Frequent attendance	Regularly (weekly)	Extremely religious	No	No	No	No	No	No	No	No	No	No	Yes	Never	Never	Sometimes	Never	Agree	Neutral	Strongly agree	Neutral	Strongly agree	20 -24 years
	Male	Government school in rural area (town)	Maiinly Black	Mafikeng	Black African	South Africa	Third or fourth year	2013	Law	75% or more	Nguni	Matric (Grade 12)	Matric (Grade 12)	Only my mother	We are poorer than most	Christian	Christian (Protestant)	Christian (Protestant)	Pentecostal (e.g. "Born again"/"Saved")	Pentecostal (e.g. "Born again"/"Saved")	Pentecostal (e.g. "Born again"/"Saved")	Pentecostal (e.g. "Born again"/"Saved")	Occasionally (several times a year)	Only on special occasions	Moderately religious	No	No	No	No	No	No	No	No	No	No	No	Never	Never	Never	Never	Strongly disagree	Strongly disagree	Strongly disagree	Strongly disagree	Strongly disagree
22	Male	Government school in rural area (township)	Maiinly Black	Mafikeng	Black African	South Africa	Third or fourth year	2012	Law	60%-69%	North/South Sotho	A college diploma	A postgraduate degree	Both my mother and father in the same household	We are richer than most	Traditional African	Christian (Catholic)	Christian (Catholic)		Methodist	Methodist		Never	Occasionally (several times a year)	Not religious at all	Yes	No	No	No	No	No	No	No	No	Yes	Yes	Sometimes	Always	Always	Sometimes	Neutral	Disagree	Disagree	Agree	Strongly agree	20 -24 years
22	Male	Government school in rural area (township)	Maiinly Black	Mafikeng	Black African	South Africa	Third or fourth year	2012	Law	50%-59%	North/South Sotho	Primary education (some or complete)	Some secondary education but not matric	Both my mother and father in the same household	We are poorer than most	Christian	Christian (Protestant)	Christian (Protestant)		Zionist Christian Church	Zionist Christian Church	Zionist Christian Church	Only on special occasions	Frequent attendance	Moderately religious	No	No	No	No	No	No	No	No	No	No	No	Never	Never	Never	Always	Strongly disagree	Strongly disagree	Strongly disagree	Strongly disagree	Strongly disagree	20 -24 years
18	Male	Government school in urban area (township)	Maiinly Black	Mafikeng	Black African	South Africa	First year	2015	Law	60%-69%	North/South Sotho	A postgraduate degree		Both my mother and father in the same household	We have about the same amount of moneyas most			Christian (Catholic)					Frequent attendance	Fairly regularly (almost weekly)	Moderately religious	No	No	No	No	No	No	No	No	No	No	No	Never	Never	Never	Never	Neutral	Disagree	Strongly agree	Strongly agree	Strongly agree	< 20 years
18	Male	Government school in rural area (town)	Maiinly Black	Mafikeng	Black African	South Africa	First year	2015	Law	70%-74%	North/South Sotho	A college diploma	Matric (Grade 12)	Both my mother and father in the same household	We have about the same amount of moneyas most	Christian	Christian (Protestant)	Christian (Protestant)	Anglican	Anglican	Anglican		Only on special occasions	Frequent attendance	Moderately religious	No	No	No	No	No	No	No	No	No	Yes	Yes	Always		Sometimes		Neutral	Disagree	Neutral	Neutral	Strongly agree	< 20 years
23	Male	Government school in rural area (township)	Maiinly Black	Mafikeng	Black African	South Africa	Third or fourth year	2013	Law	70%-74%	Non-Nguni	None/No education	Primary education (some or complete)	Both my mother and father in the same household	We have about the same amount of moneyas most	Christian	Christian (Protestant)	Christian (Protestant)	Church of Christ	Church of Christ	Church of Christ		Frequent attendance	Regularly (weekly)	Extremely religious	Yes	No	No	No	No	No	No	No	No	Yes	Yes	Never	Never	Sometimes	Never	Neutral	Strongly agree	Strongly agree	Neutral	Strongly agree	20 -24 years
21	Male	Government school in rural area (township)	Maiinly Black	Mafikeng	Black African	South Africa	Third or fourth year	2013	Law	60%-69%	North/South Sotho	Matric (Grade 12)	Matric (Grade 12)	Both my mother and father in the same household	We have about the same amount of moneyas most	Christian	Christian (Protestant)	Christian (Protestant)	Zionist Christian Church	Zionist Christian Church	Zionist Christian Church		Only on special occasions	Regularly (weekly)	Moderately religious	Yes	No	No	No	No	No	No	No	No	Yes	Yes	Sometimes	Sometimes	Sometimes	Never	Neutral	Strongly agree	Disagree	Neutral	Strongly agree	20 -24 years
20	Male	Government school in rural area (township)	Maiinly Black	Mafikeng	Black African	South Africa	Third or fourth year	2013	Law	60%-69%	North/South Sotho		An undergraduate degree	Both my mother and father in the same household	We have about the same amount of moneyas most	Christian	Christian (Protestant)	Christian (Protestant)	Methodist	Methodist	Methodist		Occasionally (several times a year)	Frequent attendance	Moderately religious	No	No	No	No	No	No	No	No	No	No	No	Never	Never	Never	Never	Neutral	Neutral	Strongly disagree	Neutral	Strongly agree	20 -24 years
22	Male	Government school in urban area (township)	Maiinly Black	Mafikeng	Black African	South Africa	Third or fourth year	2013	Law	50%-59%	North/South Sotho	A college diploma	A postgraduate degree	Both my mother and father in the same household	We have about the same amount of moneyas most	Christian	Christian (Protestant)	Christian (Protestant)	Pentecostal (e.g. "Born again"/"Saved")	Pentecostal (e.g. "Born again"/"Saved")	Pentecostal (e.g. "Born again"/"Saved")		Frequent attendance	Fairly regularly (almost weekly)	Moderately religious	Yes										Yes	Never	Sometimes	Sometimes	Never	Strongly disagree	Disagree	Neutral	Agree	Strongly agree	20 -24 years
24	Male	Government school in urban area (township)	Maiinly Black	Mafikeng	Black African	South Africa	Third or fourth year	2012	Agriculture	60%-69%	North/South Sotho	A college diploma	Primary education (some or complete)	Both my mother and father in the same household	We are poorer than most	Christian	Christian (Protestant)	Christian (Protestant)	Methodist	Methodist	Methodist		Occasionally (several times a year)	Regularly (weekly)	Moderately religious	No	No	No	No	No	No	No	No	No	No	Yes	Never	Never	Sometimes	Never	Neutral	Neutral	Strongly agree	Neutral	Strongly agree	20 -24 years
24	Male	Home schooling	Maiinly Black	Mafikeng	Coloured	South Africa	Third or fourth year	2013	Agriculture	60%-69%	North/South Sotho		A college diploma	Only my mother	We have about the same amount of moneyas most			Christian (Catholic)		Methodist			Only on special occasions	Frequent attendance	Moderately religious	No	No	No	No	No	No	No	No	No	No	No	Never	Never	Never	Never	Neutral	Neutral	Strongly disagree	Neutral	Strongly disagree	20 -24 years
21	Male	Government school in rural area (township)	Mixed Black/White/Coloured/Indian/Asian	Mafikeng	Black African	South Africa	First year	2015	Agriculture	60%-69%	North/South Sotho	None/No education	A college diploma	Only my mother	We are poorer than most	Christian	Christian (Protestant)	Christian (Protestant)	Zionist Christian Church	Zionist Christian Church	Zionist Christian Church		Regularly (weekly)	Regularly (weekly)	Extremely religious	No	No	No	No	No	No	No	No	No	No	No	Never	Never	Never	Never	Strongly disagree	Strongly disagree	Strongly disagree	Strongly disagree	Strongly disagree	20 -24 years
22	Male	Government school in rural area (township)	Maiinly Black	Mafikeng	Black African	South Africa	Third or fourth year	2013	Science/Natural Sciences/Health Sciences	60%-69%	North/South Sotho		Some secondary education but not matric	Other relatives (aunt, uncle, grandparent)	We have about the same amount of moneyas most	Christian	Christian (Protestant)		Pentecostal (e.g. "Born again"/"Saved")	Pentecostal (e.g. "Born again"/"Saved")			Frequent attendance	Fairly regularly (almost weekly)	Extremely religious	Yes	No	No	No	No	No	No	No	No	Yes	No	Always	Sometimes	Never	Never	Disagree	Strongly disagree	Disagree	Disagree	Strongly disagree	20 -24 years
18	Male	Government school in rural area (township)	Maiinly Black	Mafikeng	Black African	South Africa	Second year	2014	Human and Social Sciences/Arts/Theology/Humanities	50%-59%	North/South Sotho	None/No education	Primary education (some or complete)	Both my mother and father in the same household	We are poorer than most	Christian	Christian (Protestant)	Christian (Protestant)	Anglican	Anglican	Anglican	Anglican	Frequent attendance	Fairly regularly (almost weekly)	Moderately religious	No	No	No	No	No	No	No	No	No	Yes	Yes	Sometimes	Sometimes	Sometimes	Never	Disagree	Disagree	Disagree	Disagree	Disagree	< 20 years
25	Male	Government school in urban area (township)	Maiinly Black	Mafikeng	Black African	South Africa	Third or fourth year	2013	Human and Social Sciences/Arts/Theology/Humanities	60%-69%	North/South Sotho	None/No education	An undergraduate degree	No parents or guardians (I live alone)	We have about the same amount of moneyas most	Traditional African	Christian (Catholic)	Christian (Catholic)	Pentecostal (e.g. "Born again"/"Saved")				Frequent attendance	Occasionally (several times a year)	Not religious at all	No	No	Yes	No	No	No	No	No	No	No	No	Never	Never	Never	Never	Disagree	Neutral	Strongly agree	Strongly agree	Strongly agree	25 years and above
21	Male	Government school in rural area (town)	Maiinly Black	Mafikeng	Black African	South Africa	Second year	2014	Science/Natural Sciences/Health Sciences	50%-59%	North/South Sotho	None/No education	Matric (Grade 12)	Only my mother	We have about the same amount of moneyas most		Christian (Protestant)	Christian (Protestant)	Methodist	Pentecostal (e.g. "Born again"/"Saved")	Methodist		Occasionally (several times a year)	Fairly regularly (almost weekly)	Moderately religious	No	No	No	No	No	No	No	No	No	No	Yes	Never	Never	Sometimes	Never	Strongly disagree	Strongly disagree	Strongly disagree	Strongly disagree	Strongly disagree	20 -24 years
24	Male	Government school in urban area (surburb)	Mixed Black/White/Coloured/Indian/Asian	Mafikeng	Black African	South Africa	Third or fourth year	2013	Human and Social Sciences/Arts/Theology/Humanities	60%-69%	Non-Nguni	An undergraduate degree	None/No education	Both my mother and father in the same household	We are poorer than most	Traditional African	Christian (Protestant)	Christian (Protestant)		Church of Christ	Church of Christ		Occasionally (several times a year)	Regularly (weekly)	Moderately religious	Yes	No	No	No	No	No	No	No	No	No	No	Never	Sometimes	Never	Never	Strongly agree	Strongly agree	Strongly disagree	Strongly disagree	Strongly disagree	20 -24 years
20	Male	Government school in rural area (township)	Maiinly Black	Mafikeng	Black African	South Africa	Second year	2014	Science/Natural Sciences/Health Sciences	60%-69%	North/South Sotho	Matric (Grade 12)	Matric (Grade 12)	Other relatives (aunt, uncle, grandparent)	We are richer than most	Christian			Evangelical			Evangelical	Frequent attendance	Frequent attendance	Not religious at all	No	No	No	No	No	No	No	No	No	No	No	Never	Never	Never	Never	Strongly disagree	Strongly disagree	Strongly disagree	Strongly disagree	Strongly disagree	20 -24 years
19	Male	Government school in urban area (township)	Maiinly Black	Mafikeng	Black African	South Africa	First year	2015	Law	50%-59%	English	Matric (Grade 12)	Matric (Grade 12)	My mother and stepfather	We are poorer than most	Muslim	Christian (Protestant)	Christian (Protestant)		Independent	Independent	Independent	Occasionally (several times a year)	Frequent attendance	Moderately religious	Yes	No	Yes	Yes	Yes	No	Yes	Yes	No	Yes	Yes	Always	Always	Never	Never	Neutral	Disagree	Disagree	Strongly agree	Strongly agree	< 20 years
23	Male	Government school in urban area (township)	Maiinly Black	Mafikeng	Black African	South Africa	Second year	2013	Agriculture	70%-74%	North/South Sotho	Some secondary education but not matric	A college diploma	Both my mother and father in the same household	We are poorer than most	Christian	Christian (Protestant)	Christian (Protestant)	Zionist Christian Church	Zionist Christian Church	Zionist Christian Church		Occasionally (several times a year)	Regularly (weekly)	Moderately religious	No	No	No	No	No	No	No	No	No	No	No	Never	Never	Never	Never	Neutral	Strongly agree	Strongly agree	Strongly agree	Strongly agree	20 -24 years
26	Male	Government school in rural area (town)	Maiinly Black	Mafikeng	Black African	South Africa	Third or fourth year	2012	Agriculture	60%-69%	Non-Nguni	None/No education	Matric (Grade 12)	Other relatives (aunt, uncle, grandparent)	We have about the same amount of moneyas most	Christian	Christian (Protestant)	Christian (Protestant)	Pentecostal (e.g. "Born again"/"Saved")	Pentecostal (e.g. "Born again"/"Saved")	Pentecostal (e.g. "Born again"/"Saved")	Pentecostal (e.g. "Born again"/"Saved")	Fairly regularly (almost weekly)	Fairly regularly (almost weekly)	Extremely religious	No	No	No	Yes	No	No	No	No	No	No	No	Never	Never	Never	Never	Agree	Neutral	Strongly agree	Strongly agree	Strongly agree	25 years and above
23	Male	Private school	Mixed Black/White/Coloured/Indian/Asian	Mafikeng	Black African	South Africa	Second year	2012	Agriculture	70%-74%	North/South Sotho		Some secondary education but not matric	Only my father	We have about the same amount of moneyas most	Christian	Christian (Catholic)			Methodist			Occasionally (several times a year)	Frequent attendance	Moderately religious	Yes	No	No	Yes	No	No	No	No	No	No	Yes	Never	Never	Sometimes	Never	Strongly disagree	Strongly disagree	Strongly disagree	Strongly disagree	Strongly disagree	20 -24 years
19	Male	Government school in rural area (township)	Maiinly Black	Mafikeng	Black African	South Africa	First year	2015	Agriculture	60%-69%	North/South Sotho	Some secondary education but not matric	Matric (Grade 12)	Both my mother and father in the same household	We have about the same amount of moneyas most	Christian	Christian (Protestant)	Christian (Protestant)	Pentecostal (e.g. "Born again"/"Saved")	Independent	Independent		Occasionally (several times a year)	Frequent attendance	Extremely religious	Yes	No	No	No	No	No	No	No	Yes	Yes	Yes	Always	Sometimes	Always	Never	Neutral	Strongly agree	Neutral	Neutral	Strongly agree	< 20 years
20	Male	Government school in urban area (township)	Maiinly Black	Mafikeng	Black African	South Africa	First year	2015	Science/Natural Sciences/Health Sciences	70%-74%	Nguni		Matric (Grade 12)	Other relatives (aunt, uncle, grandparent)	We have about the same amount of moneyas most	Christian	Traditional African		Zionist Christian Church	Zionist Christian Church			Only on special occasions	Occasionally (several times a year)	Moderately religious	No	No	No	No	No	No	No	No	No	No	No	Never	Never	Never	Never	Neutral	Strongly disagree	Strongly disagree	Strongly disagree	Strongly disagree	20 -24 years
20	Male	Government school in rural area (township)	Maiinly Black	Mafikeng	Black African	South Africa	Second year	2014	Agriculture	60%-69%	North/South Sotho	None/No education	None/No education	Both my mother and father in the same household	We have about the same amount of moneyas most	Christian	Christian (Catholic)	Christian (Catholic)					Fairly regularly (almost weekly)	Occasionally (several times a year)	Moderately religious	Yes	No	No	No	No	No	No	No	No	No	Yes	Never	Sometimes	Sometimes	Never	Disagree	Disagree	Strongly agree	Disagree	Strongly agree	20 -24 years
20	Male	Government school in urban area (township)	Maiinly Black	Mafikeng	Black African	South Africa	Second year	2014	Agriculture	70%-74%	English	A postgraduate degree	Some secondary education but not matric	My mother and stepfather	We have about the same amount of moneyas most	Christian	Christian (Catholic)	Christian (Catholic)					Frequent attendance	Fairly regularly (almost weekly)	Moderately religious	Yes	No	No	No	No	No	No	No	No	No	Yes	Never	Sometimes	Sometimes	Never	Disagree	Neutral	Agree	Neutral	Disagree	20 -24 years
20	Male	Government school in rural area (township)	Maiinly Black	Mafikeng	Black African	South Africa	Second year	2014	Agriculture	60%-69%	North/South Sotho		None/No education	No parents or guardians (I live alone)	We have about the same amount of moneyas most		Christian (Catholic)	Christian (Catholic)					Fairly regularly (almost weekly)	Fairly regularly (almost weekly)	Moderately religious	No	No	No	No	No	No	No	No	No	No	No	Never	Never	Never	Never	Strongly disagree	Strongly disagree	Strongly disagree	Strongly disagree	Strongly disagree	20 -24 years
22	Male	Government school in urban area (township)	Mainly White	Mafikeng	Black African	South Africa	Second year	2014	Agriculture	60%-69%	Nguni	An undergraduate degree	A postgraduate degree	Only my mother	We have about the same amount of moneyas most	Christian	Christian (Catholic)	Christian (Catholic)					Frequent attendance	Fairly regularly (almost weekly)	Moderately religious	Yes	No	No	No	No	No	No	No	No	Yes	Yes	Sometimes	Never	Sometimes	Never	Neutral	Neutral	Neutral	Neutral	Neutral	20 -24 years
21	Male	Private school	Mainly White	Mafikeng	Black African	Other SADC countries	Second year	2014	Agriculture	70%-74%	English	A postgraduate degree		Both my mother and father in the same household	We are richer than most	Christian	Christian (Catholic)	Christian (Catholic)					Frequent attendance	Regularly (weekly)	Moderately religious	No	No	No	No	No	No	No	No	No	No	Yes	Never	Never	Sometimes	Never	Strongly disagree	Strongly disagree	Strongly disagree	Strongly disagree	Strongly disagree	20 -24 years
22	Male	Government school in urban area (township)	Maiinly Black	Mafikeng	Black African	South Africa	Third or fourth year	2013	Agriculture	60%-69%	Nguni	A postgraduate degree	A college diploma	Both my mother and father in the same household	We are poorer than most	Christian	Christian (Catholic)	Christian (Catholic)	Zionist Christian Church	Zionist Christian Church	Zionist Christian Church		Frequent attendance	Frequent attendance	Moderately religious	No	No	No	No	No	No	No	No	No	Yes	Yes	Never	Never	Sometimes	Never	Disagree	Strongly disagree	Strongly disagree	Strongly disagree	Strongly disagree	20 -24 years
23	Male	Government school in urban area (township)	Maiinly Black	Mafikeng	Black African	South Africa	Third or fourth year	2013	Agriculture	60%-69%	North/South Sotho	None/No education	Some secondary education but not matric	Other relatives (aunt, uncle, grandparent)	We are poorer than most		Christian (Protestant)		Anglican	Anglican		Anglican	Only on special occasions	Frequent attendance	Moderately religious	No	No	No	No	No	No	No	No	No	No	Yes	Never	Never	Sometimes	Never	Disagree	Disagree	Disagree	Neutral	Neutral	20 -24 years
39	Male	Government school in rural area (town)		Mafikeng	Black African	Other SADC countries	Third or fourth year	2013	Science/Natural Sciences/Health Sciences	60%-69%	English	Matric (Grade 12)	None/No education	No parents or guardians (I live alone)	We have about the same amount of moneyas most		Christian (Protestant)	Christian (Protestant)		Anglican	Anglican		Regularly (weekly)	Regularly (weekly)	Extremely religious	Yes	No	No	No	No	No	No	No	No	No	Yes	Never	Never	Never	Never	Neutral	Neutral	Disagree	Neutral	Strongly disagree	25 years and above
23	Male	Government school in rural area (township)	Maiinly Black	Mafikeng	Black African	South Africa	Third or fourth year	2013	Science/Natural Sciences/Health Sciences	60%-69%	North/South Sotho	A college diploma	A college diploma	Both my mother and father in the same household	We have about the same amount of moneyas most	Christian	Christian (Protestant)	Christian (Protestant)		Lutheran	Lutheran		Frequent attendance	Regularly (weekly)	Extremely religious	No	No	No	No	No	No	No	No	No	No	Yes	Never	Never	Never	Never	Neutral	Disagree	Disagree	Disagree	Strongly agree	20 -24 years
22	Male	Government school in rural area (township)	Maiinly Black	Mafikeng	Black African	South Africa	Third or fourth year	2013	Science/Natural Sciences/Health Sciences	70%-74%	North/South Sotho	None/No education	Some secondary education but not matric	Both my mother and father in the same household	We are poorer than most	Christian	Christian (Catholic)	Christian (Catholic)					Only on special occasions	Frequent attendance	Moderately religious	Yes	No	No	No	No	No	No	No	No	Yes	Yes	Sometimes	Never	Always	Never	Strongly agree	Strongly agree	Disagree	Strongly agree	Disagree	20 -24 years
25	Male	Government school in urban area (surburb)	Maiinly Black	Mafikeng	Black African	South Africa	Postgraduate degree/diploma	2010	Agriculture	60%-69%	North/South Sotho	Matric (Grade 12)		Both my mother and father in the same household	We are poorer than most	Christian	Christian (Protestant)	Christian (Protestant)	Methodist	Methodist	Methodist		Occasionally (several times a year)	Occasionally (several times a year)	Moderately religious	No	No	No	No	No	No	No	No	No	No	Yes	Never	Never	Sometimes	Never	Disagree	Disagree	Disagree	Disagree	Disagree	25 years and above
22	Male	Government school in rural area (town)	Maiinly Black	Mafikeng	Black African	South Africa	Third or fourth year	2012	Agriculture	60%-69%	Nguni	Some secondary education but not matric	A college diploma	Both my mother and father in the same household	We have about the same amount of moneyas most	Traditional African	Christian (Protestant)	Christian (Protestant)		Zionist Christian Church	Zionist Christian Church		Never	Frequent attendance	Not religious at all	Yes	No	No	No	No	No	No	No	No	Yes	Yes	Always	Always	Sometimes	Never	Neutral	Neutral	Strongly disagree	Neutral	Strongly disagree	20 -24 years
23	Male	Government school in urban area (township)	Maiinly Black	Mafikeng	Black African	South Africa	Third or fourth year	2012	Agriculture	60%-69%	North/South Sotho	Some secondary education but not matric	A postgraduate degree	Only my mother	We have about the same amount of moneyas most	Traditional African	Christian (Protestant)	Christian (Protestant)		Zionist Christian Church	Zionist Christian Church		Only on special occasions	Regularly (weekly)	Moderately religious	Yes	No	No	No	No	No	No	No	No	No	Yes	Sometimes	Never	Sometimes	Never	Agree	Agree	Agree	Agree	Agree	20 -24 years
22	Male	Government school in rural area (township)	Maiinly Black	Mafikeng	Black African	South Africa	Third or fourth year	2012	Agriculture	75% or more	North/South Sotho	An undergraduate degree	Some secondary education but not matric	Both my mother and father in the same household	We are richer than most	Christian	Christian (Protestant)	Christian (Protestant)	Dutch Reformed	Dutch Reformed	Dutch Reformed		Occasionally (several times a year)	Fairly regularly (almost weekly)	Moderately religious	Yes	No	No	No	No	No	No	No	No	No	Yes	Sometimes	Always	Sometimes	Never	Agree	Neutral	Neutral	Neutral	Strongly agree	20 -24 years
28	Male	Government school in rural area (township)	Maiinly Black	Mafikeng	Black African	South Africa	Third or fourth year	2012	Agriculture	60%-69%	Nguni	Some secondary education but not matric	A college diploma	Other relatives (aunt, uncle, grandparent)	We are poorer than most	Christian	Christian (Catholic)	Christian (Catholic)					Never	Occasionally (several times a year)	Moderately religious	Yes	No	Yes	Yes	Yes	Yes	Yes	Yes	Yes	Yes	Yes	Always	Always	Sometimes	Sometimes	Neutral	Neutral	Strongly disagree	Neutral	Disagree	25 years and above
22	Male	Government school in urban area (surburb)	Maiinly Black	Mafikeng	Black African	South Africa	Postgraduate degree/diploma	2012	Agriculture	75% or more	North/South Sotho		An undergraduate degree	Both my mother and father in the same household	We have about the same amount of moneyas most	Christian							Occasionally (several times a year)	Only on special occasions	Extremely religious	No	No	No	No	No	No	No	No	No	No	No	Never	Never	Never	Never	Disagree	Disagree	Strongly disagree	Strongly disagree	Strongly disagree	20 -24 years
20	Male	Government school in urban area (township)	Maiinly Black	Mafikeng	Black African	South Africa	First year	2015	Agriculture	50%-59%	North/South Sotho	Some secondary education but not matric	Primary education (some or complete)	Both my mother and father in the same household	We have about the same amount of moneyas most	Christian			Pentecostal (e.g. "Born again"/"Saved")	Anglican	Anglican		Regularly (weekly)	Occasionally (several times a year)	Extremely religious	No	No	No	No	No	No	No	No	No	Yes	Yes	Sometimes	Never	Sometimes	Never	Disagree	Strongly agree	Disagree	Strongly agree	Strongly agree	20 -24 years
20	Male	Private school	Maiinly Black	Mafikeng	White	South Africa	First year	2015	Science/Natural Sciences/Health Sciences	60%-69%	English	Matric (Grade 12)	None/No education	Both my mother and father in the same household	We have about the same amount of moneyas most	Traditional African	Christian (Protestant)	No religious affiliation		Anglican			Never	Never	Not religious at all	No	No	No	No	No	No	No	No	No	No	No	Never	Never	Never	Never	Strongly agree	Strongly agree	Disagree	Agree	Strongly disagree	20 -24 years
22	Male	Government school in urban area (township)	Maiinly Black	Mafikeng	Black African	South Africa	First year	2015	Agriculture	60%-69%	Nguni		Matric (Grade 12)	Only my mother	We are poorer than most	Christian	Christian (Protestant)		Church of Christ	Church of Christ			Regularly (weekly)	Regularly (weekly)	Not religious at all	No	No	No	No	No	No	No	No	No	No	Yes	Never	Never	Never	Never	Disagree	Strongly disagree	Strongly disagree	Strongly disagree	Strongly disagree	20 -24 years
25	Male	Government school in urban area (township)	Maiinly Black	Vaal Triangle	Black African	South Africa	Third or fourth year	2013	Commerce/Economic & Management Sciences/IT/Accounting	60%-69%	North/South Sotho	Primary education (some or complete)	A college diploma	Only my mother	We have about the same amount of moneyas most		Christian (Protestant)	No religious affiliation		Zionist Christian Church			Never	Fairly regularly (almost weekly)	Moderately religious	No	No	No	No	No	No	No	No	No	No	No	Never	Never	Sometimes	Never	Neutral	Disagree	Strongly disagree	Neutral	Strongly disagree	25 years and above
	Male	Government school in urban area (township)	Maiinly Black	Vaal Triangle	Black African	South Africa	Third or fourth year	2013	Commerce/Economic & Management Sciences/IT/Accounting	60%-69%	Nguni		None/No education		We have about the same amount of moneyas most	Christian			Jehovah's Witness				Regularly (weekly)	Never	Moderately religious	No	No	No	No	Yes	No	Yes	No	No	No	Yes	Never	Never	Sometimes	Sometimes	Disagree	Disagree	Disagree	Neutral	Disagree
	Male	Government school in rural area (town)	Maiinly Black	Vaal Triangle	Black African	South Africa	First year	2015	Commerce/Economic & Management Sciences/IT/Accounting	50%-59%	Non-Nguni	None/No education	Matric (Grade 12)	Only my mother	We are poorer than most	Christian	Christian (Protestant)			Zionist Christian Church			Only on special occasions	Regularly (weekly)	Moderately religious	Yes	No	Yes	Yes	Yes	Yes	Yes	Yes	Yes	No	No	Never	Sometimes	Sometimes	Never	Neutral	Disagree	Disagree	Disagree	Strongly agree
23	Male	Government school in urban area (township)	Maiinly Black	Vaal Triangle	Black African	South Africa	Third or fourth year	2013	Commerce/Economic & Management Sciences/IT/Accounting	Below 40%	North/South Sotho		Primary education (some or complete)	Only my mother	We are poorer than most		Christian (Catholic)						Only on special occasions	Occasionally (several times a year)	Moderately religious	Yes											Never	Always	Never	Never	Agree	Strongly agree	Strongly disagree	Neutral	Strongly disagree	20 -24 years
	Male	Government school in urban area (township)	Maiinly Black	Vaal Triangle	Black African	South Africa	Second year	2014	Human and Social Sciences/Arts/Theology/Humanities	70%-74%	English		Some secondary education but not matric	Both my mother and father in the same household	We are poorer than most	Christian	Muslim	Muslim					Only on special occasions	Occasionally (several times a year)	Extremely religious	Yes	No	No	No	No	No	No	Yes	No	Yes	Yes	Always	Sometimes	Always	Never	Strongly agree	Agree	Strongly disagree	Agree	Strongly disagree
	Male	Government school in urban area (township)	Maiinly Black	Vaal Triangle	Black African	South Africa	Second year	2014	Human and Social Sciences/Arts/Theology/Humanities	50%-59%	Nguni	Matric (Grade 12)	Matric (Grade 12)	Only my mother	We have about the same amount of moneyas most	Christian	Christian (Protestant)	Christian (Protestant)	Zionist Christian Church	Zionist Christian Church			Occasionally (several times a year)	Regularly (weekly)	Moderately religious	Yes	No	No	No	No	No	No	Yes	No	Yes	Yes	Sometimes	Sometimes	Sometimes	Never	Strongly disagree	Strongly disagree	Strongly disagree	Strongly disagree	Strongly disagree
25	Male	Government school in urban area (surburb)	Maiinly Black	Vaal Triangle	Black African	South Africa	Third or fourth year	2010	Commerce/Economic & Management Sciences/IT/Accounting	50%-59%	North/South Sotho		Matric (Grade 12)	Other relatives (aunt, uncle, grandparent)	We have about the same amount of moneyas most	Christian	Christian (Catholic)						Never	Fairly regularly (almost weekly)	Moderately religious	No	No	No	Yes	No	No	No	No	No	Yes	Yes	Always	Sometimes	Always	Sometimes	Agree	Disagree	Disagree	Agree	Neutral	25 years and above
25	Male	Government school in urban area (township)	Maiinly Black	Vaal Triangle	Black African	South Africa	Third or fourth year	2012	Commerce/Economic & Management Sciences/IT/Accounting	60%-69%	English		Matric (Grade 12)	Only my mother	We are richer than most	Christian	Christian (Protestant)		Church of Christ	Church of Christ			Regularly (weekly)	Regularly (weekly)	Not religious at all	Yes	No	No	No	No	No	No	No	No	Yes	Yes	Never	Never	Never	Never	Strongly disagree	Strongly disagree	Strongly disagree	Strongly disagree	Strongly disagree	25 years and above
22	Male	Government school in urban area (township)	Maiinly Black	Vaal Triangle	Black African	South Africa	Third or fourth year	2011	Commerce/Economic & Management Sciences/IT/Accounting	60%-69%	North/South Sotho	Some secondary education but not matric	Primary education (some or complete)	Both my mother and father in the same household	We have about the same amount of moneyas most	Christian	Christian (Protestant)	Christian (Protestant)	Pentecostal (e.g. "Born again"/"Saved")	Pentecostal (e.g. "Born again"/"Saved")	Pentecostal (e.g. "Born again"/"Saved")	Pentecostal (e.g. "Born again"/"Saved")	Occasionally (several times a year)	Regularly (weekly)	Moderately religious	Yes	No	No	No	No	No	No	Yes	No	Yes	Yes	Never	Never	Sometimes	Never	Neutral	Neutral	Strongly agree	Disagree	Strongly agree	20 -24 years
23	Male	Private school	Maiinly Black	Vaal Triangle	Black African	South Africa	Third or fourth year	2012	Commerce/Economic & Management Sciences/IT/Accounting	60%-69%	North/South Sotho	A postgraduate degree		No parents or guardians (I live alone)	We are richer than most	Christian	Christian (Protestant)	Christian (Protestant)	Methodist	Methodist	Methodist		Only on special occasions	Frequent attendance	Moderately religious	Yes	No	Yes	No	No	No	No	Yes	No	Yes	Yes	Always	Sometimes	Sometimes	Never	Neutral	Disagree	Disagree	Neutral	Strongly disagree	20 -24 years
22	Male	Government school in urban area (township)	Maiinly Black	Vaal Triangle	Black African	South Africa	Second year	2013	Human and Social Sciences/Arts/Theology/Humanities	50%-59%	Nguni	Some secondary education but not matric	Some secondary education but not matric	Only my mother	We have about the same amount of moneyas most	Traditional African	Christian (Protestant)	Christian (Protestant)					Only on special occasions	Frequent attendance	Moderately religious	Yes	No	No	No	No	No	No	No	No	Yes	Yes	Sometimes	Sometimes	Sometimes	Never	Neutral	Neutral	Neutral	Neutral	Disagree	20 -24 years
22	Male	Government school in urban area (township)	Maiinly Black	Vaal Triangle	Black African	South Africa	Third or fourth year	2012	Commerce/Economic & Management Sciences/IT/Accounting	60%-69%	North/South Sotho	Primary education (some or complete)	Some secondary education but not matric	Both my mother and father in the same household	We have about the same amount of moneyas most	Christian	Christian (Catholic)	Christian (Catholic)					Only on special occasions	Frequent attendance	Moderately religious	No	No	No	No	No	No	No	No	No	No	No	Never	Never	Never	Never	Disagree	Strongly disagree	Strongly disagree	Strongly disagree	Strongly disagree	20 -24 years
19	Male	Government school in urban area (township)	Maiinly Black	Vaal Triangle	Black African	South Africa	First year	2015	Human and Social Sciences/Arts/Theology/Humanities	50%-59%	Nguni	An undergraduate degree	An undergraduate degree	Other relatives (aunt, uncle, grandparent)	We have about the same amount of moneyas most	Traditional African	Christian (Catholic)	No religious affiliation	Independent				Only on special occasions	Frequent attendance	Moderately religious	Yes	No	No	No	No	No	No	No	No	No	Yes	Never	Sometimes	Sometimes	Never	Strongly disagree	Strongly disagree	Strongly disagree	Agree	Agree	< 20 years
23	Male	Government school in urban area (township)	Maiinly Black	Vaal Triangle	Black African	South Africa	Third or fourth year	2011	Commerce/Economic & Management Sciences/IT/Accounting	60%-69%	North/South Sotho	A college diploma	Primary education (some or complete)	Other relatives (aunt, uncle, grandparent)	We have about the same amount of moneyas most	Christian	Christian (Catholic)						Occasionally (several times a year)	Frequent attendance	Moderately religious	Yes	No	No	No	No	No	No	No	No	Yes	Yes	Sometimes	Sometimes	Sometimes	Never	Disagree	Disagree	Strongly disagree	Disagree	Strongly disagree	20 -24 years
19	Male	Government school in urban area (township)	Maiinly Black	Vaal Triangle	Black African	South Africa	First year	2015	Education/Education Sciences	50%-59%	North/South Sotho	Matric (Grade 12)	Some secondary education but not matric	Both my mother and father in the same household	We have about the same amount of moneyas most	Christian	Christian (Protestant)	Christian (Protestant)	Pentecostal (e.g. "Born again"/"Saved")	Zionist Christian Church	Zionist Christian Church		Fairly regularly (almost weekly)	Frequent attendance	Extremely religious	No	No	No	No	No	No	No	No	No	No	Yes	Never	Never	Sometimes	Never	Neutral	Neutral	Strongly disagree	Neutral	Strongly disagree	< 20 years
18	Male	Government school in urban area (township)	Maiinly Black	Vaal Triangle	Black African	South Africa	First year	2015	Commerce/Economic & Management Sciences/IT/Accounting	75% or more	Nguni	A college diploma	Matric (Grade 12)	Only my mother	We have about the same amount of moneyas most	Christian	Christian (Protestant)	Christian (Protestant)	Methodist	Baptist	Methodist		Regularly (weekly)	Regularly (weekly)	Extremely religious	No	No	No	No	No	No	No	No	No	No	No	Never	Never	Never	Never	Neutral	Disagree	Strongly agree	Disagree	Strongly agree	< 20 years
30	Male	Government school in urban area (township)	Maiinly Black	Vaal Triangle	Black African	South Africa	Postgraduate degree/diploma	2010	Law	70%-74%	North/South Sotho	Some secondary education but not matric	Matric (Grade 12)	No parents or guardians (I live alone)	We have about the same amount of moneyas most	Others	Christian (Protestant)	Christian (Protestant)		Church of Christ		Church of Christ	Only on special occasions	Regularly (weekly)	Extremely religious	No	No	No	No	No	No	No	No	No	Yes	Yes	Never	Never	Sometimes	Never	Strongly disagree	Strongly disagree	Strongly disagree	Neutral	Strongly disagree	25 years and above
24	Male	Government school in urban area (surburb)	Mixed Black/White/Coloured/Indian/Asian	Vaal Triangle	Black African	South Africa	Postgraduate degree/diploma	2011	Commerce/Economic & Management Sciences/IT/Accounting	60%-69%	Nguni	Some secondary education but not matric	Some secondary education but not matric	Only my mother	We have about the same amount of moneyas most	Christian	Christian (Protestant)	Christian (Protestant)	Pentecostal (e.g. "Born again"/"Saved")	Evangelical	Evangelical		Regularly (weekly)	Frequent attendance	Extremely religious	Yes									Yes	Yes	Never	Never	Never	Never	Strongly disagree	Strongly disagree	Strongly disagree	Strongly disagree	Strongly disagree	20 -24 years
22	Male	Government school in rural area (township)	Maiinly Black	Vaal Triangle	Black African	South Africa	Third or fourth year	2012	Commerce/Economic & Management Sciences/IT/Accounting	50%-59%	North/South Sotho	A postgraduate degree	Matric (Grade 12)	Both my mother and father in the same household	We have about the same amount of moneyas most	Christian	Christian (Catholic)	Christian (Catholic)	Zionist Christian Church	Church of Christ	Zionist Christian Church		Only on special occasions	Only on special occasions	Moderately religious	Yes	No	No	No	No	No	No	No	No	Yes	Yes	Sometimes	Never	Sometimes	Never	Strongly disagree	Agree	Strongly agree	Strongly agree	Strongly agree	20 -24 years
20	Male	Government school in urban area (surburb)	Mixed Black/White/Coloured/Indian/Asian	Vaal Triangle	Black African	South Africa	Third or fourth year		Commerce/Economic & Management Sciences/IT/Accounting	60%-69%	North/South Sotho	Some secondary education but not matric	A postgraduate degree	Both my mother and father in the same household	We are poorer than most	Christian	Christian (Protestant)	Christian (Protestant)	Church of Christ	Church of Christ	Church of Christ		Occasionally (several times a year)	Occasionally (several times a year)	Moderately religious	Yes	No	No	No	No	No	No	No	No	No	Yes	Never	Sometimes	Never	Never	Disagree	Disagree	Disagree	Disagree	Disagree	20 -24 years
23	Male	Government school in rural area (township)	Maiinly Black	Vaal Triangle	Black African	South Africa	Third or fourth year	2012	Education/Education Sciences	70%-74%	North/South Sotho	Some secondary education but not matric	A postgraduate degree	Both my mother and father in the same household	We have about the same amount of moneyas most	Christian	Christian (Protestant)	Christian (Protestant)	Anglican	Anglican	Church of Christ		Occasionally (several times a year)	Frequent attendance	Extremely religious	No	No	No	No	No	No	No	No	No	No	No	Never	Never	Never	Never	Strongly disagree	Strongly disagree	Strongly disagree	Strongly disagree	Strongly disagree	20 -24 years
21	Male	Government school in urban area (township)	Maiinly Black	Vaal Triangle	Black African	South Africa	First year	2015	Human and Social Sciences/Arts/Theology/Humanities	50%-59%	Nguni	None/No education	A postgraduate degree	Only my mother	We are poorer than most	Traditional African	Christian (Protestant)	No religious affiliation		Calvinist			Never	Occasionally (several times a year)	Moderately religious	Yes	No	No	No	No	No	No	No	No	Yes	Yes	Sometimes	Never	Sometimes	Never	Neutral	Neutral	Strongly disagree	Strongly disagree	Strongly disagree	20 -24 years
29	Male	Government school in urban area (township)	Maiinly Black	Vaal Triangle	Black African	South Africa	Second year	2014	Education/Education Sciences	60%-69%	North/South Sotho	None/No education	Matric (Grade 12)	Both my mother and father in the same household	We are poorer than most	Christian	Christian (Protestant)	Christian (Protestant)	Methodist	Methodist	Methodist		Frequent attendance	Frequent attendance	Moderately religious	Yes	No	No	No	No	No	No	No	No	Yes	Yes	Always	Sometimes	Always	Never	Strongly agree	Strongly agree	Strongly agree	Strongly agree	Strongly agree	25 years and above
26	Male	Government school in urban area (township)	Maiinly Black	Vaal Triangle	Black African	South Africa	Third or fourth year	2013	Education/Education Sciences	60%-69%	Nguni	None/No education	Primary education (some or complete)	Only my mother	We are poorer than most	Christian	Christian (Protestant)		Methodist	Methodist			Occasionally (several times a year)	Occasionally (several times a year)	Moderately religious	No	No	No	No	No	No	No	No	No	Yes	Yes	Sometimes	Never	Sometimes	Never	Strongly agree	Strongly agree	Strongly agree	Strongly agree	Strongly agree	25 years and above
21	Male	Government school in urban area (township)	Maiinly Black	Vaal Triangle	Black African	South Africa	Third or fourth year	2013	Law	60%-69%			A college diploma	Only my mother	We have about the same amount of moneyas most	Christian	Christian (Protestant)	Christian (Protestant)							Not religious at all																					20 -24 years
	Male	Government school in rural area (township)	Maiinly Black	Vaal Triangle	Black African	South Africa	Third or fourth year	2013	Education/Education Sciences	60%-69%	English	Matric (Grade 12)	A college diploma	Other relatives (aunt, uncle, grandparent)	We have about the same amount of moneyas most	Christian	Christian (Protestant)	Christian (Protestant)	Presbyterian	Seventh Day Adventist	Presbyterian	Presbyterian	Occasionally (several times a year)	Fairly regularly (almost weekly)	Extremely religious	Yes	No	No	No	No	No	No	No	No	Yes	Yes	Always	Sometimes	Always	Never	Strongly agree	Disagree	Neutral	Neutral	Disagree
22	Male	Government school in urban area (surburb)	Maiinly Black	Vaal Triangle	Black African	South Africa	First year	2015	Education/Education Sciences	60%-69%	North/South Sotho		Matric (Grade 12)	Only my mother	We are poorer than most	Christian	Christian (Protestant)		Zionist Christian Church	Zionist Christian Church			Occasionally (several times a year)	Regularly (weekly)	Moderately religious		No	No	Yes	No	No	No	No	No	No	No	Never	Never	Never	Sometimes	Strongly disagree	Strongly disagree	Strongly disagree	Strongly disagree	Strongly disagree	20 -24 years
21	Male	Government school in urban area (township)	Maiinly Black	Vaal Triangle	Black African	South Africa	First year	2015	Education/Education Sciences	60%-69%	North/South Sotho		Matric (Grade 12)	Other relatives (aunt, uncle, grandparent)	We have about the same amount of moneyas most	Christian	Christian (Catholic)						Occasionally (several times a year)	Fairly regularly (almost weekly)	Moderately religious	No	No	No	No	No	No	No	No	No	No	Yes	Never	Never	Sometimes	Never	Strongly disagree	Strongly disagree	Strongly disagree	Strongly disagree	Strongly disagree	20 -24 years
19	Male	Government school in urban area (surburb)	Mainly White	Vaal Triangle	Black African	South Africa	First year	2015	Education/Education Sciences	60%-69%	North/South Sotho		Matric (Grade 12)	Only my mother	We are poorer than most	Christian	Christian (Protestant)						Fairly regularly (almost weekly)	Frequent attendance	Extremely religious	No	No	No	No	No	No	No	No	No	Yes	Yes	Sometimes	Never	Sometimes	Never	Neutral	Neutral	Strongly agree	Neutral	Strongly agree	< 20 years
22	Male	Government school in urban area (township)	Maiinly Black	Vaal Triangle	Black African	South Africa	Third or fourth year	2012	Education/Education Sciences	60%-69%	North/South Sotho	Matric (Grade 12)	Primary education (some or complete)	Only my mother	We have about the same amount of moneyas most	Traditional African	Christian (Catholic)	Christian (Catholic)	Zionist Christian Church	Presbyterian	Presbyterian		Only on special occasions	Fairly regularly (almost weekly)	Extremely religious	No	No	No	No	No	No	No	No	No	Yes	Yes	Always	Never	Always	Sometimes	Agree	Neutral	Disagree	Neutral	Strongly agree	20 -24 years
22	Male	Government school in urban area (surburb)	Maiinly Black	Vaal Triangle	Black African	South Africa	Postgraduate degree/diploma	2012	Education/Education Sciences	60%-69%	English	Matric (Grade 12)	An undergraduate degree	Both my mother and father in the same household	We are poorer than most	Traditional African	No religious affiliation	Traditional African	Zionist Christian Church	Zionist Christian Church	Zionist Christian Church	Zionist Christian Church	Never	Never	Not religious at all	Yes	No	No	No	No	No	No	No	No	Yes	Yes	Always	Always	Sometimes	Never	Disagree	Disagree	Neutral	Neutral	Strongly agree	20 -24 years
24	Male	Government school in urban area (surburb)	Maiinly Black	Vaal Triangle	Black African	South Africa	Postgraduate degree/diploma	2012	Education/Education Sciences	70%-74%	English	A college diploma	A college diploma	Both my mother and father in the same household	We have about the same amount of moneyas most	Christian	Christian (Protestant)	Christian (Protestant)	Zionist Christian Church	Zionist Christian Church	Zionist Christian Church		Frequent attendance	Frequent attendance	Extremely religious	Yes	No	No	No	No	No	No	No	No	Yes	Yes	Always	Always	Always	Never	Neutral	Strongly agree	Strongly agree	Strongly agree	Strongly agree	20 -24 years
23	Male	Government school in rural area (township)	Maiinly Black	Vaal Triangle	Black African	South Africa	Third or fourth year	2013	Education/Education Sciences	60%-69%	Non-Nguni	Primary education (some or complete)	Matric (Grade 12)	My mother and stepfather	We have about the same amount of moneyas most		Christian (Protestant)	Other (specify)	Anglican		Zionist Christian Church	Anglican	Only on special occasions	Regularly (weekly)	Moderately religious	Yes	No	No	No	No	No	No	No	No	Yes	Yes	Always	Always	Always	Sometimes	Agree	Neutral	Disagree	Neutral	Strongly agree	20 -24 years
24	Male	Government school in rural area (town)	Maiinly Black	Vaal Triangle	Black African	South Africa	Third or fourth year	2012	Education/Education Sciences	50%-59%	Nguni		None/No education	Only my mother	We have about the same amount of moneyas most	Traditional African	Traditional African		Jehovah's Witness	Jehovah's Witness			Occasionally (several times a year)	Frequent attendance	Moderately religious	Yes	No	No	No	No	No	No	No	No	Yes	Yes	Always	Always	Sometimes	Sometimes	Disagree	Neutral	Disagree	Disagree	Disagree	20 -24 years
23	Male	Government school in urban area (township)	Maiinly Black	Vaal Triangle	Black African	South Africa	Third or fourth year	2013	Education/Education Sciences	60%-69%	Nguni	None/No education	None/No education	No parents or guardians (I live alone)	We are poorer than most	Christian	Traditional African	Traditional African					Never	Never	Not religious at all	Yes	Yes	Yes	No	No	No	No	Yes	Yes	Yes	Yes	Sometimes	Sometimes	Sometimes	Never	Neutral	Strongly disagree	Strongly disagree	Neutral	Strongly disagree	20 -24 years
29	Male	Government school in urban area (township)	Maiinly Black	Vaal Triangle	Black African	South Africa	Third or fourth year	2013	Education/Education Sciences	70%-74%	North/South Sotho	Matric (Grade 12)	None/No education	Only my mother	We are poorer than most	Christian	Christian (Catholic)		Pentecostal (e.g. "Born again"/"Saved")	Pentecostal (e.g. "Born again"/"Saved")			Regularly (weekly)	Fairly regularly (almost weekly)	Extremely religious	No	No	No	No	No	No	No	No	No	No	No	Never	Never	Never	Never	Disagree	Strongly disagree	Strongly disagree	Neutral	Disagree	25 years and above
22	Male	Government school in urban area (surburb)	Mixed Black/White/Coloured/Indian/Asian	Vaal Triangle	Black African	South Africa	Third or fourth year	2012	Education/Education Sciences	60%-69%	Nguni	A college diploma		Only my father	We have about the same amount of moneyas most	Christian	Christian (Protestant)	Christian (Protestant)	Independent	Independent	Independent	Independent	Only on special occasions	Frequent attendance	Moderately religious	No	No	No	No	No	No	No	No	No	No	Yes	Never	Never	Sometimes	Never	Neutral	Strongly agree	Strongly agree	Strongly agree	Strongly agree	20 -24 years
	Male	Government school in urban area (township)	Maiinly Black	Vaal Triangle	Black African	South Africa	Third or fourth year	2012	Education/Education Sciences	75% or more	North/South Sotho	An undergraduate degree	A postgraduate degree	Both my mother and father in the same household	We are poorer than most		Muslim	Christian (Catholic)	Dutch Reformed			Presbyterian	Fairly regularly (almost weekly)	Fairly regularly (almost weekly)	Extremely religious	No	No	No	No	No	No	No	No	No	No	No	Never	Never	Never	Never	Strongly agree	Disagree	Disagree	Disagree	Disagree
23	Male	Government school in urban area (township)	Maiinly Black	Vaal Triangle	Black African	South Africa	Third or fourth year	2012	Education/Education Sciences	60%-69%	North/South Sotho	A college diploma	Some secondary education but not matric	Both my mother and father in the same household	We have about the same amount of moneyas most		Christian (Protestant)	No religious affiliation	Pentecostal (e.g. "Born again"/"Saved")	Calvinist			Only on special occasions	Fairly regularly (almost weekly)	Moderately religious	Yes	No	No	No	No	No	No	No	No	Yes	Yes	Sometimes	Never	Always	Never	Strongly disagree	Strongly agree	Disagree	Strongly disagree	Strongly agree	20 -24 years
21	Male	Government school in rural area (town)	Maiinly Black	Vaal Triangle	Black African	South Africa	Second year	2014	Education/Education Sciences	75% or more	Nguni	A college diploma	Some secondary education but not matric	Both my mother and father in the same household	We have about the same amount of moneyas most	Christian	Christian (Protestant)	Christian (Protestant)	Church of Christ	Church of Christ	Church of Christ	Church of Christ	Regularly (weekly)	Regularly (weekly)	Extremely religious	Yes	No	No	No	No	No	No	No	No	No	No	Sometimes	Always	Always	Never	Strongly disagree	Neutral	Strongly agree	Strongly agree	Strongly agree	20 -24 years
21	Male	Government school in rural area (township)	Maiinly Black	Vaal Triangle	Black African	South Africa	Second year	2014	Education/Education Sciences	70%-74%	Nguni	None/No education	Matric (Grade 12)	Other relatives (aunt, uncle, grandparent)	We have about the same amount of moneyas most	Christian	Christian (Catholic)	Christian (Catholic)	Zionist Christian Church	Zionist Christian Church	Zionist Christian Church	Zionist Christian Church	Occasionally (several times a year)	Fairly regularly (almost weekly)	Moderately religious	Yes	No	No	No	No	No	No	No	No	No	No	Always		Sometimes		Strongly agree	Neutral	Strongly disagree		Strongly disagree	20 -24 years
23	Male	Government school in urban area (township)	Maiinly Black	Vaal Triangle	Black African	South Africa	Second year	2014	Education/Education Sciences	50%-59%	North/South Sotho	None/No education	Matric (Grade 12)	Both my mother and father in the same household	We have about the same amount of moneyas most	Christian	Christian (Protestant)	Christian (Protestant)	Church of Christ	Church of Christ	Church of Christ	Church of Christ	Only on special occasions	Frequent attendance	Moderately religious	Yes	No	No	No	No	No	No	No	No	No	Yes	Never	Always	Always	Sometimes	Neutral	Neutral	Neutral	Neutral	Neutral	20 -24 years
21	Male		Maiinly Black	Vaal Triangle	Black African	South Africa	Second year	2015	Education/Education Sciences	50%-59%	Nguni		Matric (Grade 12)	Other relatives (aunt, uncle, grandparent)	We have about the same amount of moneyas most	Traditional African	Christian (Protestant)						Never	Regularly (weekly)	Not religious at all	Yes									Yes	Yes	Never	Never	Always	Never	Strongly disagree	Strongly disagree	Strongly disagree	Strongly disagree	Strongly disagree	20 -24 years
	Male	Government school in urban area (township)	Maiinly Black	Vaal Triangle	Black African	South Africa	First year	2015	Education/Education Sciences	70%-74%	Nguni	Some secondary education but not matric	Some secondary education but not matric	Both my mother and father in the same household	We have about the same amount of moneyas most	Christian	Christian (Protestant)	No religious affiliation	Zionist Christian Church	Zionist Christian Church			Fairly regularly (almost weekly)	Regularly (weekly)	Moderately religious	Yes							Yes			Yes	Never	Sometimes	Sometimes	Never	Agree	Disagree	Disagree	Agree	Strongly agree
	Male	Government school in rural area (township)	Maiinly Black	Vaal Triangle	Black African	South Africa	Third or fourth year	2013	Commerce/Economic & Management Sciences/IT/Accounting	50%-59%	Nguni	Matric (Grade 12)	Primary education (some or complete)	Only my father	We have about the same amount of moneyas most	Christian		Christian (Protestant)	Pentecostal (e.g. "Born again"/"Saved")		Church of Christ		Frequent attendance	Regularly (weekly)	Extremely religious	Yes	No	No	Yes	No	No	No	No	No	No	No	Never	Sometimes	Never	Always	Strongly disagree	Strongly disagree	Strongly disagree	Strongly disagree	Strongly agree
21	Male	Government school in urban area (surburb)	Maiinly Black	Vaal Triangle	Black African	South Africa	Third or fourth year	2013	Commerce/Economic & Management Sciences/IT/Accounting	60%-69%	English	Matric (Grade 12)	Primary education (some or complete)	Both my mother and father in the same household	We have about the same amount of moneyas most	Christian	Christian (Catholic)	Christian (Catholic)					Fairly regularly (almost weekly)	Regularly (weekly)	Moderately religious	Yes	No	No	No	No	No	No	No	No	No	Yes	Never	Sometimes	Sometimes	Never	Neutral	Strongly agree	Strongly agree	Strongly agree	Strongly agree	20 -24 years
21	Male	Government school in rural area (town)	Maiinly Black	Vaal Triangle	Black African	South Africa	First year	2015	Education/Education Sciences	50%-59%			None/No education	No parents or guardians (I live alone)	We are poorer than most			Christian (Catholic)					Frequent attendance	Only on special occasions	Extremely religious	No	No	No	No	No	No	No	No	No	No	No	Never	Never	Always	Never	Strongly agree	Disagree	Strongly agree	Strongly agree	Strongly agree	20 -24 years
19	Male	Government school in rural area (town)	Maiinly Black	Vaal Triangle	Black African	South Africa	First year	2015	Commerce/Economic & Management Sciences/IT/Accounting	50%-59%	Nguni		Some secondary education but not matric	Both my mother and father in the same household	We have about the same amount of moneyas most		Traditional African	Traditional African					Occasionally (several times a year)	Occasionally (several times a year)	Moderately religious														Sometimes		Neutral	Strongly disagree	Strongly disagree	Strongly disagree	Strongly disagree	< 20 years
22	Male	Government school in rural area (township)	Maiinly Black	Vaal Triangle	Black African	South Africa	Third or fourth year	2012	Commerce/Economic & Management Sciences/IT/Accounting	40%-49%	North/South Sotho	None/No education	Matric (Grade 12)	Both my mother and father in the same household	We are poorer than most	Christian	Christian (Protestant)	No religious affiliation	Methodist	Methodist			Occasionally (several times a year)	Frequent attendance	Moderately religious	Yes	No	No	No	No	No	No	No	No	No	Yes	Sometimes	Always	Always	Never	Neutral	Disagree	Neutral	Neutral	Strongly agree	20 -24 years
24	Male	Government school in urban area (surburb)	Maiinly Black	Vaal Triangle	Black African	South Africa	Third or fourth year	2012	Commerce/Economic & Management Sciences/IT/Accounting	50%-59%	English	None/No education	A postgraduate degree	Only my mother	We have about the same amount of moneyas most	Traditional African	Christian (Protestant)	No religious affiliation		Methodist			Never	Only on special occasions	Moderately religious	Yes	No	No	No	No	No	No	No	No	Yes	Yes	Never	Always	Always	Never	Strongly disagree	Strongly agree	Strongly disagree	Strongly disagree	Strongly agree	20 -24 years
20	Male	Government school in urban area (surburb)	Maiinly Black	Vaal Triangle	Black African	South Africa	First year	2015	Commerce/Economic & Management Sciences/IT/Accounting	60%-69%	North/South Sotho	Some secondary education but not matric	Matric (Grade 12)	Some of the time in my mother's home, and some in my father's home	We are poorer than most	Christian	Christian (Protestant)	Christian (Protestant)	Jehovah's Witness	Church of Christ	Church of Christ	Church of Christ	Only on special occasions	Frequent attendance	Not religious at all	No	No	No	No	No	No	No	No	No	Yes	Yes	Always	Never	Always	Never	Strongly disagree	Neutral	Strongly agree	Strongly disagree	Strongly agree	20 -24 years
18	Male	Government school in rural area (township)	Maiinly Black	Vaal Triangle	Black African	South Africa	First year	2015	Commerce/Economic & Management Sciences/IT/Accounting	60%-69%	North/South Sotho	An undergraduate degree	Some secondary education but not matric	My father and stepmother	We have about the same amount of moneyas most	Traditional African	Traditional African	Traditional African	Lutheran	Zionist Christian Church	Jehovah's Witness	Lutheran	Occasionally (several times a year)	Occasionally (several times a year)	Extremely religious	No	No	No	No	No	No	No	No	No	No	Yes	Never	Never	Sometimes	Never	Strongly disagree	Strongly disagree	Strongly disagree	Strongly disagree	Strongly disagree	< 20 years
	Male	Government school in rural area (town)	Maiinly Black	Vaal Triangle	Black African	South Africa	Third or fourth year	2012	Education/Education Sciences	70%-74%	Nguni	Matric (Grade 12)	Primary education (some or complete)	Both my mother and father in the same household	We have about the same amount of moneyas most	Christian	Christian (Protestant)	Christian (Protestant)	Methodist	Methodist	Methodist	Seventh Day Adventist	Occasionally (several times a year)	Regularly (weekly)	Moderately religious	No	No	No	No	No	No	No	No	No	No	No	Never	Never	Never	Never	Neutral	Neutral	Agree	Strongly disagree	Strongly disagree
21	Male	Government school in rural area (township)	Maiinly Black	Vaal Triangle	Black African	South Africa	Second year	2014	Law	60%-69%	Nguni	Matric (Grade 12)	None/No education	Only my father	We are poorer than most	Traditional African	Traditional African	Traditional African					Only on special occasions	Only on special occasions	Moderately religious	No	No	No	No	No	No	No	No	No	No	Yes	Never	Never	Sometimes	Never	Strongly disagree	Strongly disagree	Strongly disagree	Strongly disagree	Strongly disagree	20 -24 years
20	Male	Government school in rural area (township)	Maiinly Black	Vaal Triangle	Black African	South Africa	Second year	2014	Human and Social Sciences/Arts/Theology/Humanities	60%-69%	Nguni		Some secondary education but not matric	Only my mother	We have about the same amount of moneyas most	Christian	Christian (Protestant)		Independent	Independent			Regularly (weekly)	Regularly (weekly)	Extremely religious	Yes	No	No	No	No	No	No	No	No	Yes	Yes	Never	Sometimes	Sometimes	Sometimes	Neutral	Strongly disagree	Neutral	Neutral	Strongly disagree	20 -24 years
20	Male	Government school in rural area (township)	Maiinly Black	Vaal Triangle	Black African	South Africa	Second year	2014	Human and Social Sciences/Arts/Theology/Humanities	60%-69%	North/South Sotho	Matric (Grade 12)	An undergraduate degree	Both my mother and father in the same household	We have about the same amount of moneyas most	Christian							Frequent attendance	Occasionally (several times a year)	Not religious at all	No	No	No	No	No	No	No	No	No	No	No	Never	Never	Never	Always	Strongly disagree	Strongly disagree	Strongly disagree	Strongly disagree	Disagree	20 -24 years
21	Male	Government school in rural area (township)	Maiinly Black	Vaal Triangle	Black African	South Africa	Second year	2014	Human and Social Sciences/Arts/Theology/Humanities	60%-69%	North/South Sotho	Matric (Grade 12)	Some secondary education but not matric	Both my mother and father in the same household	We have about the same amount of moneyas most	Christian	Christian (Protestant)	Christian (Protestant)	Pentecostal (e.g. "Born again"/"Saved")				Frequent attendance	Frequent attendance	Not religious at all	Yes	No	No	No	No	No	No	No	No	Yes	Yes	Sometimes	Never	Sometimes	Never	Strongly disagree	Strongly disagree	Strongly disagree	Strongly disagree	Strongly disagree	20 -24 years
22	Male	Government school in urban area (surburb)	Mixed Black/White/Coloured/Indian/Asian	Vaal Triangle	Black African	South Africa	First year	2015	Law	70%-74%	English	A college diploma	Some secondary education but not matric	Both my mother and father in the same household	We have about the same amount of moneyas most	Christian	Christian (Protestant)	Christian (Protestant)	Pentecostal (e.g. "Born again"/"Saved")	Pentecostal (e.g. "Born again"/"Saved")	Pentecostal (e.g. "Born again"/"Saved")		Regularly (weekly)	Regularly (weekly)	Moderately religious											Yes	Never	Never	Sometimes	Never	Disagree	Disagree	Strongly disagree	Strongly disagree	Strongly disagree	20 -24 years
22	Male	Government school in urban area (township)	Maiinly Black	Vaal Triangle	Black African	South Africa	Third or fourth year	2013	Law	60%-69%	North/South Sotho	Matric (Grade 12)		Both my mother and father in the same household	We have about the same amount of moneyas most	Christian	Christian (Protestant)	Christian (Protestant)	Church of Christ	Evangelical	Church of Christ		Occasionally (several times a year)	Regularly (weekly)	Moderately religious	No	No	No	No	No	No	No	No	No	Yes	Yes	Always	Never	Always	Never	Neutral	Strongly disagree	Strongly disagree	Strongly disagree	Strongly disagree	20 -24 years
	Male	Government school in rural area (township)	Maiinly Black	Vaal Triangle	Black African	South Africa	Second year	2014	Law	60%-69%	North/South Sotho	Some secondary education but not matric	Primary education (some or complete)	Only my mother	We are poorer than most		Christian (Catholic)	Christian (Catholic)					Occasionally (several times a year)	Regularly (weekly)	Moderately religious	Yes	No	No	No	No	No	No	No	No	Yes	Yes	Sometimes	Sometimes	Always	Never	Neutral	Disagree	Strongly agree	Strongly agree	Strongly agree
	Male	Government school in rural area (township)	Maiinly Black	Vaal Triangle	Black African	South Africa	Second year	2014	Law	60%-69%	North/South Sotho	Some secondary education but not matric	A postgraduate degree	Only my mother	We are poorer than most		Christian (Catholic)	Christian (Catholic)					Occasionally (several times a year)	Regularly (weekly)	Moderately religious	Yes	No	No	No	No	No	No	No	No	No	No	Sometimes	Sometimes	Always	Never	Neutral	Disagree	Strongly agree	Strongly agree	Strongly agree
	Male	Government school in urban area (township)	Maiinly Black	Vaal Triangle	Black African	South Africa	Third or fourth year	2013	Law	60%-69%	North/South Sotho	Matric (Grade 12)	A postgraduate degree	Only my mother	We are poorer than most	Christian	Christian (Protestant)		Pentecostal (e.g. "Born again"/"Saved")	Pentecostal (e.g. "Born again"/"Saved")			Regularly (weekly)	Fairly regularly (almost weekly)	Extremely religious	No	No	No	No	No	No	No	No	No	No	No	Never	Never	Never	Never	Disagree	Disagree	Strongly agree	Disagree	Disagree
26	Male	Government school in urban area (township)	Maiinly Black	Vaal Triangle	Black African	South Africa	Third or fourth year	2012	Human and Social Sciences/Arts/Theology/Humanities	50%-59%	North/South Sotho	Some secondary education but not matric	Matric (Grade 12)	No parents or guardians (I live alone)	We have about the same amount of moneyas most	Traditional African	Traditional African	Traditional African	Church of Christ				Occasionally (several times a year)	Frequent attendance	Moderately religious	Yes	No	No	No	No	No	No	No	No	Yes	Yes	Always	Never	Sometimes	Never	Neutral	Strongly agree	Strongly agree	Strongly agree	Strongly agree	25 years and above
18	Male	Government school in rural area (township)	Maiinly Black	Vaal Triangle	Black African	South Africa	First year	2015	Law	60%-69%	Nguni	A college diploma	Matric (Grade 12)	Both my mother and father in the same household	We have about the same amount of moneyas most	Christian	Christian (Protestant)	Christian (Protestant)	Methodist				Occasionally (several times a year)	Frequent attendance	Moderately religious	No	No	No	No	No	No	No	No	No	No	Yes	Never	Never	Sometimes	Never	Neutral	Disagree	Strongly agree	Disagree	Strongly agree	< 20 years
22	Male	Private school	Mixed Black/White/Coloured/Indian/Asian	Vaal Triangle	Black African	South Africa	First year	2015	Law	60%-69%	Nguni	A postgraduate degree	Matric (Grade 12)	Only my mother	We have about the same amount of moneyas most	Christian	Christian (Protestant)	Christian (Protestant)	Methodist	Methodist	Methodist	Church of Christ	Occasionally (several times a year)	Regularly (weekly)	Extremely religious	Yes	No	No	No	No	No	No	No	No	Yes	Yes	Always	Never	Sometimes	Never	Agree	Disagree	Strongly agree	Disagree	Strongly agree	20 -24 years
21	Male	Government school in rural area (township)	Maiinly Black	Vaal Triangle	Black African	South Africa	First year	2015	Human and Social Sciences/Arts/Theology/Humanities	70%-74%	Nguni	Some secondary education but not matric	None/No education	Only my mother	We are richer than most		Christian (Protestant)		Presbyterian	Presbyterian			Frequent attendance	Frequent attendance	Moderately religious	Yes	No	No	No	No	No	No	No	No	No	Yes	Never	Sometimes	Sometimes	Never	Disagree	Disagree	Strongly agree	Strongly agree	Strongly agree	20 -24 years
20	Male	Government school in urban area (township)	Maiinly Black	Vaal Triangle	Black African	South Africa	First year	2015	Law	75% or more	North/South Sotho	Matric (Grade 12)	Matric (Grade 12)	Other relatives (aunt, uncle, grandparent)	We have about the same amount of moneyas most	Christian	Christian (Protestant)	Christian (Protestant)					Fairly regularly (almost weekly)	Regularly (weekly)	Moderately religious	No	No	No	No	No	No	No	No	No	No	Yes	Never	Never	Sometimes	Sometimes	Strongly disagree	Strongly disagree	Strongly disagree	Neutral	Agree	20 -24 years
21	Male	Government school in urban area (township)	Maiinly Black	Vaal Triangle	Black African	South Africa	Third or fourth year	2013	Law	60%-69%	North/South Sotho	Some secondary education but not matric	Matric (Grade 12)	Only my mother	We have about the same amount of moneyas most	Christian	Christian (Protestant)	Christian (Protestant)	Methodist	Methodist	Methodist	Methodist	Occasionally (several times a year)	Frequent attendance	Moderately religious	No	No	No	No	No	No	No	No	No	No	No	Never	Never	Never	Never	Strongly agree	Strongly agree	Strongly agree	Strongly agree	Strongly agree	20 -24 years
21	Male	Government school in urban area (surburb)	Maiinly Black	Vaal Triangle	Black African	South Africa	Third or fourth year	2012	Law	60%-69%	English	A postgraduate degree	Matric (Grade 12)	Both my mother and father in the same household	We are richer than most	Christian	Christian (Protestant)	No religious affiliation	Pentecostal (e.g. "Born again"/"Saved")	Pentecostal (e.g. "Born again"/"Saved")			Regularly (weekly)	Regularly (weekly)	Extremely religious	Yes	No	No	No	No	No	No	No	No	No	No	Sometimes	Sometimes	Sometimes	Never	Strongly disagree	Strongly disagree	Strongly disagree	Strongly disagree	Strongly disagree	20 -24 years
24	Male	Government school in urban area (surburb)	Mainly White	Vaal Triangle	Black African	South Africa	Third or fourth year	2013	Law	50%-59%	Non-Nguni	A postgraduate degree	A postgraduate degree	Both my mother and father in the same household	We are richer than most	Christian			Pentecostal (e.g. "Born again"/"Saved")				Regularly (weekly)	Regularly (weekly)	Extremely religious	Yes	No	No	No	No	No	No	No	No	No	Yes	Sometimes	Sometimes	Sometimes	Never	Strongly disagree	Strongly disagree	Strongly disagree	Strongly disagree	Strongly disagree	20 -24 years
21	Male	Private school	Mainly White	Vaal Triangle	Black African	South Africa	Second year	2014	Law	70%-74%	English	A postgraduate degree	Matric (Grade 12)	My father and stepmother	We are richer than most	Christian	Christian (Catholic)	No religious affiliation					Only on special occasions	Fairly regularly (almost weekly)	Moderately religious	Yes										Yes	Never	Sometimes	Sometimes	Sometimes	Neutral	Disagree	Disagree	Disagree	Disagree	20 -24 years
20	Male	Government school in rural area (township)	Maiinly Black	Vaal Triangle	Black African	South Africa	Second year	2014	Law	50%-59%	North/South Sotho	An undergraduate degree	Some secondary education but not matric	Only my mother	We have about the same amount of moneyas most	Traditional African	Traditional African	Traditional African					Never	Fairly regularly (almost weekly)	Moderately religious	No	No	No	No	No	No	No	No	No	No	No	Never	Never	Never	Never	Strongly agree	Strongly agree	Neutral	Neutral	Strongly disagree	20 -24 years
21	Male	Government school in rural area (township)	Maiinly Black	Vaal Triangle	Black African	South Africa	Second year	2014	Law	70%-74%	North/South Sotho	A college diploma	Some secondary education but not matric	Both my mother and father in the same household	We are poorer than most			Christian (Protestant)	Pentecostal (e.g. "Born again"/"Saved")	Pentecostal (e.g. "Born again"/"Saved")	Pentecostal (e.g. "Born again"/"Saved")		Regularly (weekly)		Extremely religious	Yes	No	No	No	No	No	No	No	No	No	No	Never	Never	Never	Never	Strongly disagree	Strongly disagree	Agree	Strongly disagree	Agree	20 -24 years
21	Male	Government school in urban area (township)	Maiinly Black	Vaal Triangle	Black African	South Africa	Third or fourth year	2013	Law	70%-74%	Non-Nguni	An undergraduate degree	Matric (Grade 12)	Only my mother	We have about the same amount of moneyas most	Christian	Christian (Protestant)	Christian (Protestant)	Methodist	Methodist	Methodist	Methodist	Fairly regularly (almost weekly)	Frequent attendance	Extremely religious	No	No	No	No	No	No	No	No	No	No	No	Never	Never	Never	Never	Strongly disagree	Strongly disagree	Strongly disagree	Strongly disagree	Strongly disagree	20 -24 years
22	Male	Government school in rural area (township)	Mixed Black/White/Coloured/Indian/Asian	Vaal Triangle	Black African	South Africa	Second year	2014	Law	40%-49%	Nguni		Some secondary education but not matric	Only my mother	We have about the same amount of moneyas most	Christian	Christian (Protestant)		Seventh Day Adventist	Seventh Day Adventist			Regularly (weekly)	Fairly regularly (almost weekly)	Moderately religious	No	No	No	No	No	No	No	No	No	Yes	Yes	Never	Never	Sometimes	Never	Disagree	Disagree	Strongly agree	Disagree	Strongly agree	20 -24 years
22	Male	Government school in urban area (township)	Maiinly Black	Vaal Triangle	Black African	South Africa	Postgraduate degree/diploma	2015	Human and Social Sciences/Arts/Theology/Humanities	60%-69%	Nguni	None/No education	Matric (Grade 12)	Other relatives (aunt, uncle, grandparent)	We have about the same amount of moneyas most	Christian	Christian (Protestant)	Christian (Protestant)	Pentecostal (e.g. "Born again"/"Saved")			Pentecostal (e.g. "Born again"/"Saved")	Regularly (weekly)	Fairly regularly (almost weekly)	Extremely religious	No	No	No	No	No	No	No	No	No	No	No	Never	Never	Never	Never	Strongly disagree	Strongly disagree	Strongly disagree	Strongly disagree	Strongly disagree	20 -24 years
21	Male	Government school in urban area (township)	Maiinly Black	Vaal Triangle	Black African	South Africa	Third or fourth year	2013	Commerce/Economic & Management Sciences/IT/Accounting	50%-59%	North/South Sotho	Some secondary education but not matric	A postgraduate degree	Only my father	We have about the same amount of moneyas most	Christian		Christian (Protestant)	Pentecostal (e.g. "Born again"/"Saved")		Pentecostal (e.g. "Born again"/"Saved")		Only on special occasions	Frequent attendance	Moderately religious																					20 -24 years
21	Male	Government school in urban area (surburb)	Mainly White	Vaal Triangle	Black African	South Africa	Third or fourth year	2013	Law	60%-69%	North/South Sotho	Matric (Grade 12)	Primary education (some or complete)	Both my mother and father in the same household	We have about the same amount of moneyas most	Christian	Christian (Protestant)	Christian (Protestant)					Regularly (weekly)	Fairly regularly (almost weekly)	Extremely religious																					20 -24 years
20	Male	Government school in rural area (town)	Maiinly Black	Vaal Triangle	Black African	South Africa	Second year	2013	Law	70%-74%	Non-Nguni	An undergraduate degree		My mother and stepfather	We are poorer than most		Christian (Catholic)	No religious affiliation	Mennonite	Quaker/Friends	Presbyterian	Quaker/Friends	Frequent attendance	Frequent attendance	Moderately religious	Yes	No	Yes	No	No	No	Yes	Yes	Yes	Yes	No	Always	Always	Always	Sometimes	Agree	Agree	Agree	Neutral	Agree	20 -24 years
20	Male	Government school in urban area (township)	Maiinly Black	Vaal Triangle	Black African	South Africa	First year	2015	Human and Social Sciences/Arts/Theology/Humanities	60%-69%	Nguni	Primary education (some or complete)	Some secondary education but not matric	Both my mother and father in the same household	We have about the same amount of moneyas most	Christian	Christian (Protestant)	Christian (Protestant)	Church of Christ	Church of Christ	Church of Christ		Fairly regularly (almost weekly)	Occasionally (several times a year)	Extremely religious	No	No	No	No	No	No	No	No	No	No	No	Never	Never	Never	Never	Neutral	Agree	Strongly agree	Neutral	Strongly agree	20 -24 years
21	Male	Government school in rural area (town)	Maiinly Black	Vaal Triangle	Black African	South Africa	Second year	2014	Commerce/Economic & Management Sciences/IT/Accounting	75% or more	Non-Nguni	None/No education	A postgraduate degree	Both my mother and father in the same household	We are poorer than most	Christian	Christian (Protestant)	Christian (Protestant)	Baptist	Baptist	Baptist		Regularly (weekly)	Regularly (weekly)	Extremely religious	Yes	No	Yes	Yes	Yes	Yes	No	Yes	Yes	No	Yes	Always	Sometimes	Sometimes	Never	Disagree	Neutral	Agree	Neutral	Agree	20 -24 years
21	Male	Government school in urban area (surburb)	Mixed Black/White/Coloured/Indian/Asian	Vaal Triangle	Black African	South Africa	Second year	2014	Law	60%-69%	North/South Sotho	A college diploma	A postgraduate degree	Both my mother and father in the same household	We have about the same amount of moneyas most	Traditional African	Christian (Protestant)	Christian (Protestant)		Lutheran	Lutheran	Lutheran	Only on special occasions	Occasionally (several times a year)	Moderately religious	No	No	Yes		Yes	Yes	Yes	Yes	Yes	Yes	Yes	Sometimes	Never	Never	Sometimes	Neutral	Neutral		Agree	Neutral	20 -24 years
19	Male	Government school in urban area (township)	Maiinly Black	Vaal Triangle	Black African	South Africa	First year	2015	Human and Social Sciences/Arts/Theology/Humanities	70%-74%	North/South Sotho	Some secondary education but not matric	A postgraduate degree	Only my mother	We are poorer than most	Christian	Christian (Protestant)	Christian (Protestant)	Independent	Independent			Only on special occasions	Occasionally (several times a year)	Moderately religious	Yes	No	No	No	No	No	No	No	No	Yes	Yes	Never	Sometimes	Sometimes	Never	Disagree	Strongly disagree	Strongly disagree	Strongly disagree	Disagree	< 20 years
21	Male	Government school in urban area (township)	Maiinly Black	Vaal Triangle	Black African	South Africa	Second year	2015	Human and Social Sciences/Arts/Theology/Humanities	70%-74%	North/South Sotho	Matric (Grade 12)	An undergraduate degree	Both my mother and father in the same household	We have about the same amount of moneyas most	Christian			Pentecostal (e.g. "Born again"/"Saved")	Pentecostal (e.g. "Born again"/"Saved")	Pentecostal (e.g. "Born again"/"Saved")		Fairly regularly (almost weekly)	Regularly (weekly)	Extremely religious	No	No	No	No	No	No	No	No	No	No	No	Sometimes		Sometimes		Strongly disagree	Strongly disagree	Strongly disagree	Strongly disagree	Strongly disagree	20 -24 years
22	Male	Private school	Mixed Black/White/Coloured/Indian/Asian	Vaal Triangle	Black African	South Africa	Second year	2014	Law	50%-59%			Matric (Grade 12)	Only my father	We are richer than most	Traditional African	Christian (Protestant)	Christian (Protestant)					Never	Never	Not religious at all	Yes	No	Yes	No	No	No	Yes	Yes	Yes	Yes	Yes	Always	Always	Always	Never	Disagree	Neutral	Neutral	Agree	Strongly disagree	20 -24 years
22	Male	Government school in urban area (township)	Maiinly Black	Vaal Triangle	Black African	South Africa	First year	2015	Education/Education Sciences	60%-69%	North/South Sotho	None/No education	A college diploma	Some of the time in my mother's home, and some in my father's home	We are poorer than most	Christian	Christian (Protestant)	Christian (Protestant)	Zionist Christian Church	Zionist Christian Church	Zionist Christian Church		Frequent attendance	Occasionally (several times a year)	Extremely religious	No	No	No	No	No	No	No	No	No	No	Yes	Never	Never	Sometimes	Never	Neutral	Disagree	Disagree	Neutral	Disagree	20 -24 years
21	Male	Government school in urban area (surburb)	Maiinly Black	Vaal Triangle	Black African	South Africa	Third or fourth year	2013	Commerce/Economic & Management Sciences/IT/Accounting	60%-69%	North/South Sotho	An undergraduate degree	A college diploma	Both my mother and father in the same household	We have about the same amount of moneyas most		Christian (Protestant)	Christian (Protestant)	Dutch Reformed	Dutch Reformed	Dutch Reformed		Frequent attendance	Fairly regularly (almost weekly)	Moderately religious	Yes	No	No	No	No	No	No	No	No	No	Yes	Never	Sometimes	Always	Never	Neutral	Strongly agree	Strongly agree	Strongly agree	Strongly agree	20 -24 years
21	Male	Government school in urban area (township)	Maiinly Black	Vaal Triangle	Black African	South Africa	Third or fourth year	2012	Commerce/Economic & Management Sciences/IT/Accounting	50%-59%	North/South Sotho	Matric (Grade 12)	None/No education	Both my mother and father in the same household	We have about the same amount of moneyas most	Traditional African	Traditional African	Traditional African					Occasionally (several times a year)	Occasionally (several times a year)	Moderately religious	Yes	No	No	Yes	No	No	Yes	No	No	Yes	Yes	Never	Sometimes	Sometimes	Never	Agree	Disagree	Disagree	Strongly agree	Strongly disagree	20 -24 years
24	Male	Government school in urban area (township)	Maiinly Black	Vaal Triangle	Black African	South Africa	Second year	2014	Commerce/Economic & Management Sciences/IT/Accounting	70%-74%	North/South Sotho	A college diploma	Some secondary education but not matric	Both my mother and father in the same household	We have about the same amount of moneyas most	Christian	Christian (Catholic)	Christian (Catholic)	Methodist	Methodist	Methodist	Methodist	Occasionally (several times a year)	Frequent attendance	Extremely religious	Yes	No	No	No	No	No	No	No	No	Yes	Yes	Sometimes	Sometimes	Always	Never	Neutral	Neutral	Neutral	Agree	Strongly agree	20 -24 years
23	Male	Government school in rural area (township)	Maiinly Black	Vaal Triangle	Black African	South Africa	Third or fourth year	2012	Commerce/Economic & Management Sciences/IT/Accounting	60%-69%	North/South Sotho	Matric (Grade 12)	A college diploma	Only my mother	We have about the same amount of moneyas most	Traditional African	Christian (Catholic)	Christian (Catholic)					Occasionally (several times a year)	Frequent attendance	Moderately religious	Yes	No	No	No	No	No	No	No	No	Yes	Yes	Always	Always	Always	Never	Neutral	Strongly disagree	Strongly disagree	Neutral	Strongly disagree	20 -24 years
	Male	Private school	Maiinly Black	Vaal Triangle	Black African	South Africa	First year	2015	Law	70%-74%	North/South Sotho	Some secondary education but not matric	A college diploma	No parents or guardians (I live alone)	We are poorer than most		Christian (Protestant)	Christian (Protestant)							Extremely religious
18	Male	Government school in rural area (town)	Maiinly Black	Vaal Triangle	Black African	South Africa	First year	2015	Law	50%-59%	North/South Sotho	Matric (Grade 12)	Primary education (some or complete)	Only my mother	We have about the same amount of moneyas most	Muslim	Christian (Protestant)	Christian (Protestant)		Baptist	Baptist		Regularly (weekly)	Regularly (weekly)	Extremely religious	Yes	No	No	No	No	No	No	No	No	No	Yes	Never	Sometimes	Sometimes	Never	Strongly agree	Strongly disagree	Disagree	Disagree	Disagree	< 20 years
21	Male	Private school	Maiinly Black	Vaal Triangle	Black African	South Africa	Third or fourth year	2013	Commerce/Economic & Management Sciences/IT/Accounting	60%-69%	North/South Sotho	A college diploma	None/No education	Only my mother	We have about the same amount of moneyas most	Christian	Christian (Protestant)	Christian (Catholic)	Lutheran	Lutheran		Lutheran	Frequent attendance	Frequent attendance	Moderately religious	Yes	No	No	No	No	No	No	No	No	Yes	Yes	Always	Never	Sometimes	Never	Neutral	Strongly agree	Strongly agree	Strongly agree	Strongly agree	20 -24 years
23	Male	Government school in urban area (township)	Maiinly Black	Vaal Triangle	Black African	South Africa	Third or fourth year	2012	Commerce/Economic & Management Sciences/IT/Accounting	50%-59%	North/South Sotho		A college diploma	Only my mother	We have about the same amount of moneyas most	Christian	Christian (Protestant)		Evangelical	Evangelical			Regularly (weekly)	Regularly (weekly)	Not religious at all	No	No	No	No	No	No	No	No	No	No	No	Never	Never	Never	Never	Strongly disagree	Strongly disagree	Strongly disagree	Strongly disagree	Strongly disagree	20 -24 years
21	Male	Private school	Mixed Black/White/Coloured/Indian/Asian	Vaal Triangle	Black African	South Africa	Third or fourth year	2013	Commerce/Economic & Management Sciences/IT/Accounting	70%-74%	English	A college diploma	Some secondary education but not matric	Both my mother and father in the same household	We are richer than most	Christian	Christian (Protestant)	Christian (Protestant)	Pentecostal (e.g. "Born again"/"Saved")	Pentecostal (e.g. "Born again"/"Saved")	Pentecostal (e.g. "Born again"/"Saved")		Occasionally (several times a year)	Regularly (weekly)	Moderately religious	No	No	No	No	No	No	No	No	No	Yes	Yes	Never	Never	Never	Never	Strongly disagree	Strongly disagree	Strongly disagree	Strongly disagree	Strongly disagree	20 -24 years
23	Male	Government school in rural area (township)	Maiinly Black	Vaal Triangle	Black African	South Africa	Third or fourth year	2012	Human and Social Sciences/Arts/Theology/Humanities	60%-69%	Non-Nguni	Some secondary education but not matric	A postgraduate degree	Both my mother and father in the same household	We have about the same amount of moneyas most	Christian	Christian (Protestant)	Christian (Protestant)	Pentecostal (e.g. "Born again"/"Saved")	Pentecostal (e.g. "Born again"/"Saved")	Pentecostal (e.g. "Born again"/"Saved")	Pentecostal (e.g. "Born again"/"Saved")	Frequent attendance	Fairly regularly (almost weekly)	Not religious at all	No	No	No	No	No	No	No	No	No	No	No	Never	Sometimes	Sometimes	Never	Neutral	Strongly disagree	Strongly disagree	Agree	Strongly disagree	20 -24 years
21	Male	Government school in urban area (surburb)	Maiinly Black	Vaal Triangle	Black African	South Africa	Third or fourth year	2013	Commerce/Economic & Management Sciences/IT/Accounting	60%-69%	North/South Sotho	Matric (Grade 12)		Both my mother and father in the same household	We have about the same amount of moneyas most	Christian	Christian (Protestant)	Christian (Protestant)	Jehovah's Witness	Jehovah's Witness	Jehovah's Witness		Regularly (weekly)	Fairly regularly (almost weekly)	Extremely religious	No	No	No	No	No	No	No	No	No	No	Yes	Never	Never	Sometimes	Never	Disagree	Agree	Disagree	Disagree	Strongly agree	20 -24 years
17	Male	Government school in urban area (surburb)		Vaal Triangle	Black African	South Africa	Third or fourth year	2012	Education/Education Sciences	60%-69%	North/South Sotho	Primary education (some or complete)	Some secondary education but not matric	Both my mother and father in the same household	We have about the same amount of moneyas most	Christian	Christian (Protestant)	Christian (Protestant)	Methodist	Methodist	Methodist		Frequent attendance		Moderately religious	Yes	No	No	No	No	No	No	No	No	No	No	Never	Never	Sometimes	Never	Strongly agree	Neutral	Neutral	Neutral	Neutral	< 20 years
20	Male	Government school in urban area (surburb)	Maiinly Black	Vaal Triangle	Black African	South Africa	Third or fourth year	2013	Science/Natural Sciences/Health Sciences	60%-69%	Nguni	An undergraduate degree	A college diploma	Both my mother and father in the same household	We have about the same amount of moneyas most	Christian	Christian (Protestant)	Christian (Protestant)	Pentecostal (e.g. "Born again"/"Saved")	Pentecostal (e.g. "Born again"/"Saved")	Pentecostal (e.g. "Born again"/"Saved")	Pentecostal (e.g. "Born again"/"Saved")	Occasionally (several times a year)	Frequent attendance	Moderately religious	Yes	No	No	No	No	No	No	No	No	No	Yes	Never	Never	Sometimes	Never	Disagree	Strongly agree	Strongly agree	Agree	Strongly agree	20 -24 years
	Male	Government school in urban area (township)	Maiinly Black	Vaal Triangle	Black African	South Africa	Third or fourth year	2013	Commerce/Economic & Management Sciences/IT/Accounting	60%-69%	North/South Sotho	A college diploma	A college diploma	Both my mother and father in the same household	We are poorer than most	Christian	Christian (Catholic)	Christian (Catholic)					Occasionally (several times a year)		Moderately religious												Never	Never	Never	Never	Strongly agree	Neutral	Disagree	Disagree	Neutral
21	Male	Private school	Maiinly Black	Vaal Triangle	Black African	South Africa	Second year	2014	Commerce/Economic & Management Sciences/IT/Accounting	70%-74%	North/South Sotho	A postgraduate degree	A college diploma	Only my father	We have about the same amount of moneyas most	Christian	Christian (Catholic)		Methodist	Methodist	Methodist	Methodist	Regularly (weekly)	Regularly (weekly)	Extremely religious	Yes	No	No	No	No	No	Yes	No	Yes	Yes	Yes	Always	Sometimes	Sometimes	Always	Strongly agree	Disagree	Neutral	Disagree	Agree	20 -24 years
21	Male	Government school in urban area (surburb)	Maiinly Black	Vaal Triangle	Black African	South Africa	Second year	2014	Commerce/Economic & Management Sciences/IT/Accounting	75% or more	Nguni	Matric (Grade 12)	Some secondary education but not matric	My mother and stepfather	We have about the same amount of moneyas most	Christian	Christian (Protestant)	Christian (Protestant)	Methodist	Methodist	Methodist		Only on special occasions	Frequent attendance	Moderately religious	Yes						Yes			Yes	Yes	Sometimes	Sometimes	Sometimes	Sometimes	Strongly agree	Neutral	Disagree	Strongly agree	Disagree	20 -24 years
23	Male	Government school in urban area (township)	Mainly Coloured	Vaal Triangle	Black African	South Africa	Third or fourth year	2013	Commerce/Economic & Management Sciences/IT/Accounting	70%-74%	North/South Sotho	Matric (Grade 12)	Matric (Grade 12)	Guardian/foster parent who is not a relative	We have about the same amount of moneyas most	Christian	Christian (Protestant)	Christian (Protestant)	Seventh Day Adventist	Seventh Day Adventist	Seventh Day Adventist	Seventh Day Adventist	Regularly (weekly)	Regularly (weekly)	Extremely religious	No	No	No	No	No	No	No	No	No	No	No	Never	Never	Never	Never	Strongly agree	Strongly agree	Strongly agree	Strongly agree	Strongly agree	20 -24 years
24	Male	Government school in urban area (township)	Maiinly Black	Vaal Triangle	Black African	South Africa	First year	2015	Commerce/Economic & Management Sciences/IT/Accounting	60%-69%	Nguni	Matric (Grade 12)	Matric (Grade 12)	Only my mother	We have about the same amount of moneyas most	Christian	Christian (Catholic)						Only on special occasions	Frequent attendance	Moderately religious	Yes	No	Yes	Yes	No	No	No	No	No	No	Yes	Never	Never	Sometimes	Never	Neutral	Disagree	Strongly disagree	Neutral	Strongly disagree	20 -24 years
24	Male	Government school in urban area (surburb)	Mixed Black/White/Coloured/Indian/Asian	Vaal Triangle	Black African	South Africa	Third or fourth year	2013	Commerce/Economic & Management Sciences/IT/Accounting	50%-59%	Nguni	Some secondary education but not matric	A college diploma	Other relatives (aunt, uncle, grandparent)	We have about the same amount of moneyas most	Christian	Christian (Protestant)	Christian (Protestant)	Anglican	Anglican	Anglican		Occasionally (several times a year)	Fairly regularly (almost weekly)	Moderately religious	No	No	No	No	No	No	No	No	No	No	Yes	Never	Never	Sometimes	Never	Strongly agree	Strongly agree	Strongly agree	Strongly agree	Strongly agree	20 -24 years
18	Male	Government school in urban area (surburb)	Maiinly Black	Vaal Triangle	Black African	South Africa	First year	2015	Science/Natural Sciences/Health Sciences	40%-49%	Nguni	A postgraduate degree	Matric (Grade 12)	Only my mother	We have about the same amount of moneyas most	Christian	Christian (Protestant)	Christian (Protestant)	Church of Christ	Church of Christ	Church of Christ		Frequent attendance	Occasionally (several times a year)	Extremely religious	Yes	No	No	No	No	No		No	No	No	Yes	Never	Never	Sometimes	Never	Strongly disagree	Strongly agree	Strongly agree	Strongly agree	Strongly agree	< 20 years
19	Male	Government school in rural area (town)	Mixed Black/White/Coloured/Indian/Asian	Vaal Triangle	Black African	South Africa	First year	2015	Commerce/Economic & Management Sciences/IT/Accounting	60%-69%	Afrikaan	Matric (Grade 12)	A college diploma	Only my mother	We have about the same amount of moneyas most	Christian	Christian (Protestant)						Fairly regularly (almost weekly)	Fairly regularly (almost weekly)	Extremely religious	Yes	No	No	No	No	No	No	No		Yes	Yes	Always	Sometimes	Sometimes	Never	Neutral	Strongly agree	Disagree	Neutral	Strongly agree	< 20 years
20	Male	Government school in urban area (surburb)	Maiinly Black	Vaal Triangle	Black African	South Africa	Second year	2014	Commerce/Economic & Management Sciences/IT/Accounting	50%-59%	North/South Sotho	A college diploma	Matric (Grade 12)	Both my mother and father in the same household	We have about the same amount of moneyas most	Christian	Christian (Catholic)	Christian (Catholic)					Never	Frequent attendance	Moderately religious	Yes	No	No	No	No	No	No	No	No	Yes	Yes	Sometimes	Sometimes	Always	Never	Neutral	Neutral	Strongly agree	Strongly disagree	Neutral	20 -24 years
21	Male	Government school in urban area (surburb)	Maiinly Black	Vaal Triangle	Black African	South Africa	Second year	2014	Commerce/Economic & Management Sciences/IT/Accounting	50%-59%	English	A postgraduate degree	Matric (Grade 12)	Only my mother	We have about the same amount of moneyas most		Christian (Protestant)	Christian (Protestant)	Pentecostal (e.g. "Born again"/"Saved")	Pentecostal (e.g. "Born again"/"Saved")	Pentecostal (e.g. "Born again"/"Saved")	Pentecostal (e.g. "Born again"/"Saved")	Occasionally (several times a year)	Frequent attendance	Moderately religious	Yes						Yes			Yes	Yes	Sometimes	Sometimes	Sometimes	Never	Agree	Neutral	Disagree	Disagree	Strongly agree	20 -24 years
35	Male	Government school in rural area (town)	Mainly Coloured	Vaal Triangle	Coloured	Other SADC countries	Third or fourth year	2014	Engineering	50%-59%	Nguni		Some secondary education but not matric	Only my mother	We are poorer than most		Christian (Protestant)		Methodist				Occasionally (several times a year)	Occasionally (several times a year)	Moderately religious																					25 years and above
21	Male	Government school in urban area (surburb)	Maiinly Black	Vaal Triangle	White	Other SADC countries	Second year	2013	Education/Education Sciences	50%-59%	Non-Nguni	A college diploma	An undergraduate degree	My father and stepmother	We have about the same amount of moneyas most		Judaism				Quaker/Friends		Regularly (weekly)	Regularly (weekly)	Moderately religious	Yes	No	No	No	No	No	No	No	No	No	No	Sometimes	Never	Never	Always	Strongly agree	Disagree	Disagree	Neutral	Disagree	20 -24 years
23	Male	Government school in urban area (surburb)	Mixed Black/White/Coloured/Indian/Asian	Vaal Triangle	Black African	South Africa	Second year	2013	Commerce/Economic & Management Sciences/IT/Accounting	60%-69%	English	An undergraduate degree	A college diploma	Both my mother and father in the same household	We have about the same amount of moneyas most		Christian (Protestant)	Christian (Protestant)	Methodist	Methodist	Methodist	Methodist		Regularly (weekly)	Moderately religious	Yes	No	No	No	No	No	No	No	No	Yes	Yes	Never	Never	Sometimes	Never	Neutral	Neutral		Neutral	Strongly agree	20 -24 years
21	Male	Government school in urban area (surburb)	Mixed Black/White/Coloured/Indian/Asian	Vaal Triangle	Black African	South Africa	Third or fourth year	2013	Commerce/Economic & Management Sciences/IT/Accounting	50%-59%	English	An undergraduate degree	A college diploma	Both my mother and father in the same household	We are richer than most	Muslim	Muslim	Muslim					Never	Never	Moderately religious	Yes	No	No	No	No	No	No	No	No	No	Yes	Never	Sometimes	Always	Never	Strongly agree	Strongly disagree	Strongly disagree	Strongly disagree	Strongly disagree	20 -24 years
21	Male	Government school in urban area (surburb)	Mixed Black/White/Coloured/Indian/Asian	Vaal Triangle	Black African	South Africa	Third or fourth year	2013	Commerce/Economic & Management Sciences/IT/Accounting	50%-59%	English	A postgraduate degree	A college diploma	Both my mother and father in the same household	We are poorer than most	Christian	No religious affiliation	No religious affiliation					Frequent attendance	Never	Moderately religious	Yes	No	No	No	No	No	No	No	No	Yes	Yes	Always	Always	Always	Never	Agree	Neutral	Neutral	Neutral	Strongly disagree	20 -24 years
24	Male	Government school in urban area (township)	Maiinly Black	Vaal Triangle	Black African	South Africa	Third or fourth year	2013	Commerce/Economic & Management Sciences/IT/Accounting	50%-59%	North/South Sotho	Some secondary education but not matric	Matric (Grade 12)	No parents or guardians (I live alone)	We have about the same amount of moneyas most	Christian	Christian (Protestant)	Christian (Protestant)	Pentecostal (e.g. "Born again"/"Saved")				Occasionally (several times a year)	Frequent attendance	Extremely religious	Yes									Yes		Always	Never	Sometimes	Never	Strongly disagree	Strongly disagree	Strongly disagree	Strongly disagree	Strongly disagree	20 -24 years
25	Male	Private school	Maiinly Black	Vaal Triangle	Black African	South Africa	Third or fourth year	2011	Human and Social Sciences/Arts/Theology/Humanities	60%-69%	North/South Sotho		Matric (Grade 12)	Only my mother	We have about the same amount of moneyas most		Christian (Protestant)			Methodist			Only on special occasions	Regularly (weekly)	Moderately religious	Yes	No	No	Yes	No	No	No	Yes	No	Yes	Yes	Always	Sometimes	Always	Never	Neutral	Disagree	Strongly agree	Strongly agree	Strongly agree	25 years and above
22	Male	Private school	Mainly White	Vaal Triangle	Black African	Other SADC countries	Second year	2014	Science/Natural Sciences/Health Sciences	60%-69%	North/South Sotho	A postgraduate degree	Matric (Grade 12)	Both my mother and father in the same household	We are richer than most	Christian	Christian (Catholic)	Christian (Catholic)					Frequent attendance	Frequent attendance	Extremely religious	Yes	No	No	No	No	No	No	No	No	No	No	Sometimes	Sometimes	Sometimes	Sometimes	Neutral	Neutral	Neutral	Neutral	Neutral	20 -24 years
21	Male	Government school in urban area (surburb)	Maiinly Black	Vaal Triangle	Black African	South Africa	First year	2015	Human and Social Sciences/Arts/Theology/Humanities	50%-59%	North/South Sotho	A postgraduate degree	A postgraduate degree	Both my mother and father in the same household	We have about the same amount of moneyas most			Christian (Protestant)	Church of Christ	Church of Christ	Church of Christ		Occasionally (several times a year)	Occasionally (several times a year)	Moderately religious																					20 -24 years
20	Male	Government school in urban area (surburb)	Maiinly Black	Vaal Triangle	Black African	South Africa	Second year	2014	Commerce/Economic & Management Sciences/IT/Accounting	70%-74%	Nguni		A postgraduate degree	Only my mother	We have about the same amount of moneyas most		Christian (Protestant)		Church of Christ	Church of Christ	Church of Christ	Church of Christ	Only on special occasions	Frequent attendance	Moderately religious	Yes	No	No	No	No	No	No	No	No	Yes	Yes	Never	Never	Always	Never	Agree	Neutral	Disagree	Agree	Strongly agree	20 -24 years
21	Male	Government school in urban area (surburb)	Mixed Black/White/Coloured/Indian/Asian	Potchefstroom	Black African	South Africa	First year	2015	Human and Social Sciences/Arts/Theology/Humanities	50%-59%	North/South Sotho		A college diploma	Only my mother	We have about the same amount of moneyas most	Christian	Christian (Protestant)		Methodist	Methodist			Frequent attendance	Fairly regularly (almost weekly)	Extremely religious	No	No	No	No	No	No	No	No	No	No	Yes	Never	Never	Sometimes	Never	Neutral	Neutral	Neutral	Neutral	Neutral	20 -24 years
19	Male	Government school in urban area (township)	Maiinly Black	Potchefstroom	Black African	South Africa	First year	2015	Education/Education Sciences	70%-74%	Nguni	Some secondary education but not matric	Matric (Grade 12)	Both my mother and father in the same household	We have about the same amount of moneyas most	Christian	Christian (Catholic)	Christian (Catholic)	Anglican	Anglican	Anglican	Anglican	Frequent attendance	Fairly regularly (almost weekly)	Extremely religious	Yes	No	No	No	No		No	No	No	Yes	Yes	Always	Sometimes	Sometimes	Sometimes	Neutral	Neutral	Agree	Neutral	Neutral	< 20 years
21	Male	Government school in urban area (township)	Mainly White	Potchefstroom	White	South Africa	First year	2015	Education/Education Sciences	60%-69%	Afrikaan	Matric (Grade 12)		Both my mother and father in the same household	We are richer than most	Christian	Christian (Catholic)	Christian (Catholic)	Baptist	Baptist	Baptist		Frequent attendance	Frequent attendance	Extremely religious		No	No	No	No	No	No	No	No	Yes	Yes	Sometimes	Never	Sometimes	Never	Agree	Agree	Neutral	Neutral	Neutral	20 -24 years
21	Male	Government school in rural area (town)	Maiinly Black	Potchefstroom	Black African	South Africa	Third or fourth year	2013	Commerce/Economic & Management Sciences/IT/Accounting	50%-59%	North/South Sotho	A college diploma		Both my mother and father in the same household	We have about the same amount of moneyas most	Christian	Christian (Protestant)	Christian (Protestant)	Anglican	Anglican	Anglican	Anglican	Fairly regularly (almost weekly)	Fairly regularly (almost weekly)	Moderately religious	Yes	No	No	No	No	No	Yes	No	No	Yes	Yes	Always	Sometimes	Sometimes	Never	Neutral	Neutral	Neutral	Agree	Neutral	20 -24 years
22	Male	Government school in urban area (township)	Mainly White	Potchefstroom	Coloured	South Africa	Second year	2014	Science/Natural Sciences/Health Sciences	50%-59%	Afrikaan	Matric (Grade 12)	An undergraduate degree	Both my mother and father in the same household	We have about the same amount of moneyas most	Christian	Christian (Catholic)	Christian (Catholic)	Calvinist	Calvinist	Calvinist		Occasionally (several times a year)	Occasionally (several times a year)	Moderately religious	No	No	No	No	No	No	No	No	No	No	Yes	Never	Never	Sometimes	Never	Strongly disagree	Agree	Agree	Neutral	Neutral	20 -24 years
18	Male	Government school in rural area (township)	Mixed Black/White/Coloured/Indian/Asian	Potchefstroom	Coloured	South Africa	First year	2015	Agriculture	50%-59%	Afrikaan	A college diploma	An undergraduate degree	Both my mother and father in the same household	We have about the same amount of moneyas most	Christian	Christian (Catholic)	Christian (Catholic)	Evangelical	Evangelical	Evangelical	Evangelical	Frequent attendance		Extremely religious	No	No	No	No	No	No	No	No	No	No	Yes	Never	Never	Sometimes	Never	Neutral	Disagree	Strongly agree	Agree	Strongly agree	< 20 years
19	Male	Government school in urban area (surburb)	Mainly White	Potchefstroom	White	South Africa	First year	2015	Commerce/Economic & Management Sciences/IT/Accounting	60%-69%	Afrikaan	A college diploma	A postgraduate degree	Both my mother and father in the same household	We have about the same amount of moneyas most	Christian	Christian (Protestant)	Christian (Protestant)	Dutch Reformed	Dutch Reformed	Dutch Reformed		Occasionally (several times a year)	Occasionally (several times a year)	Moderately religious	No	No	No	No	No	No	No	No	No	Yes	Yes	Sometimes	Never	Sometimes	Never	Disagree	Disagree	Strongly agree	Agree	Strongly agree	< 20 years
21	Male	Private school	Maiinly Black	Potchefstroom	Black African	South Africa	Second year	2014	Engineering	60%-69%	North/South Sotho	A college diploma	Primary education (some or complete)	Both my mother and father in the same household	We have about the same amount of moneyas most	Christian	Christian (Catholic)	Christian (Catholic)	Anglican	Anglican	Anglican	Anglican	Occasionally (several times a year)	Fairly regularly (almost weekly)	Extremely religious	No	No	No	No	No	No	No	No	No	No	Yes	Never	Sometimes	Always	Sometimes	Strongly disagree	Strongly disagree	Neutral	Agree	Neutral	20 -24 years
20	Male	Government school in urban area (township)	Mixed Black/White/Coloured/Indian/Asian	Potchefstroom	Coloured	South Africa	Second year	2014	Education/Education Sciences	60%-69%	Afrikaan		A college diploma	Both my mother and father in the same household	We have about the same amount of moneyas most	Christian	Christian (Protestant)	Christian (Protestant)	Methodist	Methodist	Methodist	Methodist	Occasionally (several times a year)	Regularly (weekly)	Moderately religious	No	No	No	No	No	No	No	No	No	Yes	Yes	Always	Never	Always	Never	Strongly agree	Strongly disagree	Strongly disagree	Strongly agree	Strongly disagree	20 -24 years
21	Male	Government school in urban area (surburb)	Mixed Black/White/Coloured/Indian/Asian	Potchefstroom	Coloured	South Africa	Third or fourth year	2013	Law	60%-69%	Afrikaan	A college diploma	Matric (Grade 12)	My mother and stepfather	We are richer than most	Others	Other (specify)	Other (specify)					Regularly (weekly)	Regularly (weekly)	Extremely religious	Yes	No	No	No	No	No	No	No	No	Yes	Yes	Never	Never	Always	Never	Neutral	Strongly disagree	Strongly disagree	Agree	Strongly disagree	20 -24 years
19	Male	Private school	Mainly White	Potchefstroom	White	South Africa	First year	2015	Science/Natural Sciences/Health Sciences	50%-59%	Afrikaan	A college diploma	Matric (Grade 12)	Both my mother and father in the same household	We have about the same amount of moneyas most	Christian	Christian (Protestant)	Christian (Protestant)	Church of Christ	Church of Christ	Church of Christ	Church of Christ	Fairly regularly (almost weekly)	Frequent attendance	Moderately religious	No	No	No	No	No	No	No	No	No	Yes	Yes	Sometimes	Never	Sometimes	Never	Strongly disagree	Strongly disagree	Strongly disagree	Strongly disagree	Strongly disagree	< 20 years
20	Male	Government school in urban area (township)	Maiinly Black	Potchefstroom	Black African	South Africa	Second year	2014	Engineering	50%-59%	English	Matric (Grade 12)	A college diploma	Both my mother and father in the same household	We have about the same amount of moneyas most	Christian	Christian (Catholic)	Christian (Catholic)	Anglican	Anglican	Anglican		Fairly regularly (almost weekly)	Fairly regularly (almost weekly)	Extremely religious	No	No	No	No	No	No	No	No	No	No	Yes	Never	Never	Sometimes	Never	Strongly agree	Disagree	Disagree	Strongly agree	Strongly agree	20 -24 years
19	Male	Government school in urban area (surburb)	Mixed Black/White/Coloured/Indian/Asian	Potchefstroom	White	South Africa	First year	2015	Engineering	50%-59%	Afrikaan	Matric (Grade 12)	A postgraduate degree	Both my mother and father in the same household	We have about the same amount of moneyas most	Christian	Christian (Protestant)	Christian (Protestant)	Dutch Reformed	Dutch Reformed	Dutch Reformed		Occasionally (several times a year)	Fairly regularly (almost weekly)	Extremely religious	Yes	No	No	No	No	No	Yes	No	No	Yes	Yes	Always	Sometimes	Sometimes	Never	Neutral	Strongly agree	Neutral	Agree	Strongly agree	< 20 years
19	Male	Private school	Mainly White	Potchefstroom	White	South Africa	First year	2015	Science/Natural Sciences/Health Sciences	60%-69%	Afrikaan	A college diploma	Some secondary education but not matric	Both my mother and father in the same household	We have about the same amount of moneyas most	Christian	Christian (Protestant)	Christian (Protestant)	Anglican	Anglican	Anglican	Anglican	Fairly regularly (almost weekly)	Frequent attendance	Moderately religious	No	No	No	No	No	No	No	No	No	Yes	Yes	Sometimes	Never	Sometimes	Never	Strongly disagree	Strongly disagree	Agree	Strongly disagree	Strongly disagree	< 20 years
20	Male	Government school in urban area (township)	Mainly White	Potchefstroom	White	South Africa	Second year	2014	Law	60%-69%	English	An undergraduate degree	An undergraduate degree	Both my mother and father in the same household	We are richer than most	Christian	Christian (Protestant)	Christian (Protestant)	Baptist	Baptist	Baptist	Baptist	Frequent attendance	Frequent attendance	Moderately religious	No	No	No	No	No	No	No	No	No	No	No	Never	Never	Never	Never	Agree	Neutral	Strongly disagree	Strongly disagree	Strongly disagree	20 -24 years
22	Male	Government school in urban area (township)	Mainly Coloured	Potchefstroom	Coloured	South Africa	First year	2015	Education/Education Sciences	60%-69%	Afrikaan	A college diploma	An undergraduate degree	My mother and stepfather	We have about the same amount of moneyas most	Christian	Christian (Catholic)		Baptist	Baptist	Baptist		Fairly regularly (almost weekly)	Fairly regularly (almost weekly)	Extremely religious	No	No	No	No	No	No	No	No	No	No	No	Never	Never	Never	Never	Agree	Neutral	Agree	Agree	Agree	20 -24 years
20	Male	Government school in urban area (surburb)	Mainly Coloured	Potchefstroom	Coloured	South Africa	First year	2015	Law	50%-59%	Afrikaan	Matric (Grade 12)	Matric (Grade 12)	Both my mother and father in the same household	We have about the same amount of moneyas most	Christian	Christian (Catholic)	Christian (Catholic)	Methodist	Methodist	Methodist		Fairly regularly (almost weekly)	Fairly regularly (almost weekly)	Extremely religious	No	No	No	No	No	No	No	No	No	No	No	Never	Never	Never	Never	Strongly disagree	Strongly disagree	Strongly disagree	Strongly disagree	Strongly disagree	20 -24 years
20	Male	Private school	Maiinly Black	Potchefstroom	Black African	South Africa	Second year	2014	Human and Social Sciences/Arts/Theology/Humanities	50%-59%	North/South Sotho	A college diploma	Matric (Grade 12)	Both my mother and father in the same household	We have about the same amount of moneyas most	Others	Other (specify)	Other (specify)					Occasionally (several times a year)	Fairly regularly (almost weekly)	Extremely religious	No	No	No	No	No	No	No	No	No	No	Yes	Never	Never	Sometimes	Never	Strongly disagree	Strongly disagree	Disagree	Neutral	Disagree	20 -24 years
19	Male	Private school	Mainly White	Potchefstroom	White	South Africa	First year	2015	Science/Natural Sciences/Health Sciences	50%-59%	Afrikaan	An undergraduate degree	A postgraduate degree	Both my mother and father in the same household	We have about the same amount of moneyas most	Christian	Christian (Protestant)	Christian (Protestant)	Lutheran	Lutheran	Lutheran		Fairly regularly (almost weekly)	Regularly (weekly)	Extremely religious	No	No	No	No	No	No	No	No	No	Yes	Yes	Sometimes	Never	Sometimes	Never	Strongly disagree	Strongly disagree	Strongly disagree	Agree	Strongly disagree	< 20 years
22	Male	Private school	Maiinly Black	Potchefstroom	Indian/Asian	South Africa	Second year	2014	Science/Natural Sciences/Health Sciences	60%-69%	Nguni	Matric (Grade 12)	Matric (Grade 12)	Both my mother and father in the same household	We have about the same amount of moneyas most	Christian	Christian (Catholic)	Christian (Catholic)	Zionist Christian Church	Zionist Christian Church	Zionist Christian Church		Frequent attendance	Frequent attendance	Moderately religious	No	No	No	No	No	No	No	No	No	No	No	Never	Never	Never	Never	Disagree	Neutral	Neutral	Neutral	Neutral	20 -24 years
	Male	Government school in urban area (township)	Mainly Coloured	Potchefstroom	Coloured	South Africa	First year	2015	Science/Natural Sciences/Health Sciences	60%-69%	Afrikaan	A college diploma	Some secondary education but not matric	Both my mother and father in the same household	We have about the same amount of moneyas most	Christian	Christian (Catholic)	Christian (Catholic)			Methodist		Occasionally (several times a year)	Occasionally (several times a year)	Moderately religious	No	No	No	No	No	No	No	No	No	Yes	Yes	Always	Never		Sometimes	Neutral	Neutral	Neutral	Neutral	Neutral
24	Male	Private school	Mainly White	Potchefstroom	White	South Africa	Second year	2014	Engineering	60%-69%	English	Matric (Grade 12)	A postgraduate degree	Both my mother and father in the same household	We are richer than most	Traditional African	Christian (Catholic)	Christian (Catholic)	Jehovah's Witness	Baptist	Baptist		Frequent attendance	Frequent attendance	Extremely religious	Yes	No	No	No	No	No	No	No	No	Yes	No	Sometimes	Sometimes	Never	Never	Disagree	Neutral	Neutral	Neutral	Neutral	20 -24 years
18	Male	Government school in urban area (surburb)	Maiinly Black	Potchefstroom	Black African	South Africa	First year	2015	Education/Education Sciences	60%-69%	Nguni	Matric (Grade 12)	An undergraduate degree	Only my mother	We have about the same amount of moneyas most	Christian	Christian (Catholic)	Christian (Catholic)	Methodist	Methodist	Methodist	Anglican	Only on special occasions	Frequent attendance	Extremely religious																					< 20 years
20	Male	Government school in urban area (surburb)	Mixed Black/White/Coloured/Indian/Asian	Potchefstroom	White	South Africa	Second year	2014	Engineering	50%-59%	Afrikaan	Matric (Grade 12)	Matric (Grade 12)	Both my mother and father in the same household	We are richer than most	Christian	Christian (Protestant)	Christian (Protestant)	Baptist	Baptist	Baptist		Fairly regularly (almost weekly)	Fairly regularly (almost weekly)	Moderately religious	Yes									Yes	Yes	Always	Sometimes	Sometimes	Never	Agree	Disagree	Disagree	Neutral	Strongly disagree	20 -24 years
20	Male	Government school in urban area (surburb)	Maiinly Black	Potchefstroom	White	South Africa	Second year	2014	Engineering	50%-59%	Afrikaan	Some secondary education but not matric	Matric (Grade 12)	Both my mother and father in the same household	We have about the same amount of moneyas most	Christian	Christian (Protestant)	Christian (Protestant)	Church of Christ	Church of Christ	Church of Christ		Only on special occasions	Only on special occasions	Extremely religious	No	No	No	No	No	No	No	No	No	No	No	Never	Never	Never	Never	Neutral	Disagree	Strongly agree	Neutral	Strongly agree	20 -24 years
23	Male	Government school in urban area (surburb)	Mainly White	Potchefstroom	White	South Africa	Third or fourth year	2013	Commerce/Economic & Management Sciences/IT/Accounting	60%-69%	Afrikaan	Matric (Grade 12)	An undergraduate degree	Only my mother	We have about the same amount of moneyas most	Christian	Christian (Protestant)	Christian (Protestant)	Church of Christ	Church of Christ	Church of Christ	Church of Christ	Frequent attendance	Frequent attendance	Moderately religious	Yes	No	No	Yes	No	No	Yes	Yes	Yes	Yes	Yes	Always	Never	Sometimes	Sometimes	Neutral	Strongly disagree	Strongly disagree	Strongly disagree	Strongly disagree	20 -24 years
22	Male	Government school in urban area (surburb)	Mainly White	Potchefstroom	White	South Africa	Second year	2013	Commerce/Economic & Management Sciences/IT/Accounting	50%-59%	Afrikaan	A college diploma	An undergraduate degree	Both my mother and father in the same household	We are richer than most	Christian	Christian (Protestant)	No religious affiliation	Dutch Reformed	Dutch Reformed			Occasionally (several times a year)	Occasionally (several times a year)	Moderately religious	Yes	No	No	Yes	No	No	Yes	Yes	No	Yes	Yes	Sometimes	Never	Never	Never	Strongly disagree	Strongly disagree	Strongly disagree	Strongly disagree	Strongly disagree	20 -24 years
23	Male	Government school in urban area (surburb)	Mainly White	Potchefstroom	Black African	South Africa	Second year	2015	Commerce/Economic & Management Sciences/IT/Accounting	60%-69%	English	A postgraduate degree	A college diploma	Both my mother and father in the same household	We have about the same amount of moneyas most		Christian (Catholic)						Only on special occasions	Occasionally (several times a year)	Moderately religious	Yes	No	No	Yes	Yes	No	No	Yes	No	Yes	Yes	Always	Never	Always	Sometimes	Strongly agree	Strongly disagree	Disagree	Neutral	Disagree	20 -24 years
18	Male	Government school in urban area (surburb)	Mixed Black/White/Coloured/Indian/Asian	Potchefstroom	White	South Africa	First year	2015	Commerce/Economic & Management Sciences/IT/Accounting	50%-59%	Afrikaan	A postgraduate degree	Matric (Grade 12)	Only my father	We have about the same amount of moneyas most	Christian	Christian (Protestant)	Christian (Protestant)	Church of Christ	Jehovah's Witness	Church of Christ	Church of Christ	Frequent attendance	Frequent attendance	Moderately religious	Yes	No	No	No	No	No	No	No	Yes	Yes	Yes	Sometimes	Never	Sometimes	Never	Neutral	Strongly disagree	Disagree	Agree	Strongly disagree	< 20 years
19	Male	Government school in urban area (surburb)	Mixed Black/White/Coloured/Indian/Asian	Potchefstroom	Black African	South Africa	First year		Commerce/Economic & Management Sciences/IT/Accounting	Below 40%	English	A postgraduate degree	A postgraduate degree	Both my mother and father in the same household	We are richer than most	Christian	Christian (Protestant)	Christian (Protestant)	Anglican	Anglican	Anglican		Never	Regularly (weekly)	Moderately religious	Yes	No	No	No	No	No	Yes	Yes	Yes	Yes	Yes	Never	Never	Never	Never	Agree	Strongly agree	Neutral	Neutral	Neutral	< 20 years
20	Male	Government school in urban area (township)	Maiinly Black	Potchefstroom	Black African	South Africa	First year	2015	Human and Social Sciences/Arts/Theology/Humanities	60%-69%	North/South Sotho	Matric (Grade 12)	A postgraduate degree	Other relatives (aunt, uncle, grandparent)	We have about the same amount of moneyas most	Christian	Christian (Protestant)	Christian (Protestant)	Lutheran	Lutheran	Anglican	Lutheran	Frequent attendance	Regularly (weekly)	Extremely religious	Yes	No	No	No	No	No	No	No	No	No	Yes	Never	Sometimes	Sometimes	Never	Neutral	Strongly disagree	Strongly disagree	Strongly disagree	Strongly disagree	20 -24 years
20	Male	Government school in urban area (surburb)	Mainly White	Potchefstroom	White	South Africa	Third or fourth year	2013	Human and Social Sciences/Arts/Theology/Humanities	60%-69%	Afrikaan	A postgraduate degree	A college diploma	Both my mother and father in the same household	We are richer than most	Others	Christian (Protestant)	Christian (Protestant)		Dutch Reformed	Dutch Reformed		Never	Fairly regularly (almost weekly)	Moderately religious	Yes	No	Yes	No	No	No	Yes	Yes	Yes	Yes	Yes	Always	Sometimes	Always	Never	Strongly disagree	Strongly disagree	Agree	Strongly disagree	Strongly agree	20 -24 years
23	Male	Government school in urban area (township)	Maiinly Black	Potchefstroom	Black African	South Africa	First year	2015	Science/Natural Sciences/Health Sciences	70%-74%	North/South Sotho	Matric (Grade 12)	A college diploma	Other relatives (aunt, uncle, grandparent)	We are poorer than most	Christian							Occasionally (several times a year)	Fairly regularly (almost weekly)	Moderately religious	Yes									Yes	Yes	Sometimes	Sometimes	Always	Never	Agree	Neutral	Disagree	Disagree	Strongly agree	20 -24 years
22	Male	Government school in rural area (township)	Mixed Black/White/Coloured/Indian/Asian	Potchefstroom	Black African	South Africa	First year	2015	Science/Natural Sciences/Health Sciences	50%-59%	North/South Sotho	Primary education (some or complete)	A college diploma	Other relatives (aunt, uncle, grandparent)	We are poorer than most	Christian	Christian (Protestant)	Christian (Protestant)	Methodist	Pentecostal (e.g. "Born again"/"Saved")			Only on special occasions	Frequent attendance	Moderately religious	Yes	No	No	No	No	No	No	No	No	No	Yes	Never	Never	Sometimes	Never	Disagree	Strongly disagree	Strongly disagree	Strongly disagree	Strongly disagree	20 -24 years
20	Male	Government school in rural area (town)	Mixed Black/White/Coloured/Indian/Asian	Potchefstroom	Black African	South Africa	First year	2015	Science/Natural Sciences/Health Sciences	50%-59%	North/South Sotho	A postgraduate degree	Matric (Grade 12)	Only my mother	We have about the same amount of moneyas most	Christian	Christian (Protestant)	Christian (Protestant)	Anglican	Anglican	Anglican		Occasionally (several times a year)	Fairly regularly (almost weekly)	Moderately religious	No	No	No	No	No	No	No	No	No	No	Yes	Never	Never	Sometimes	Never	Neutral	Strongly disagree	Strongly disagree	Neutral	Strongly disagree	20 -24 years
	Male	Government school in urban area (township)	Maiinly Black	Potchefstroom	Black African	South Africa	First year	2014	Science/Natural Sciences/Health Sciences	70%-74%	Nguni	Matric (Grade 12)	An undergraduate degree	Both my mother and father in the same household	We have about the same amount of moneyas most	Christian	Christian (Catholic)	Christian (Catholic)	Independent	Independent	Independent	Independent	Frequent attendance	Regularly (weekly)	Moderately religious	No	No	No	No	No	No	No	No	No	No	No	Never	Never	Sometimes	Never	Strongly disagree	Disagree	Disagree	Neutral	Strongly agree
22	Male	Government school in urban area (surburb)	Mainly White	Vaal Triangle	Black African	South Africa	Third or fourth year	2013	Engineering	70%-74%	Afrikaan	A postgraduate degree	Matric (Grade 12)	No parents or guardians (I live alone)	We have about the same amount of moneyas most	Others	Other (specify)	Traditional African	Jehovah's Witness	Jehovah's Witness			Fairly regularly (almost weekly)	Regularly (weekly)	Moderately religious	Yes	No	No	No	No	No	No	No	No	No	Yes	Never	Never	Sometimes	Never	Neutral	Strongly disagree	Strongly disagree	Neutral	Strongly disagree	20 -24 years
19	Male	Government school in urban area (surburb)	Mixed Black/White/Coloured/Indian/Asian	Potchefstroom	Black African	South Africa	First year	2015	Commerce/Economic & Management Sciences/IT/Accounting	60%-69%	North/South Sotho	Some secondary education but not matric	Matric (Grade 12)	Both my mother and father in the same household	We are richer than most	Traditional African	Christian (Protestant)	Traditional African		Anglican			Never	Never	Not religious at all	Yes									Yes	Yes	Never	Never	Sometimes	Never	Neutral	Neutral	Neutral	Neutral	Disagree	< 20 years
19	Male	Government school in urban area (surburb)	Mainly White	Potchefstroom	White	South Africa	First year	2015	Human and Social Sciences/Arts/Theology/Humanities	70%-74%	Afrikaan	A college diploma	Matric (Grade 12)	My father and stepmother	We have about the same amount of moneyas most	Christian	Christian (Protestant)	Christian (Protestant)					Fairly regularly (almost weekly)	Fairly regularly (almost weekly)	Moderately religious	No	No	No	No	No	No	No	No	No	No	Yes	Never	Never	Sometimes	Never	Disagree	Disagree	Neutral	Agree	Strongly agree	< 20 years
22	Male	Government school in urban area (township)	Maiinly Black	Potchefstroom	Black African	South Africa	First year	2015	Science/Natural Sciences/Health Sciences	60%-69%	North/South Sotho	Some secondary education but not matric	Matric (Grade 12)	Guardian/foster parent who is not a relative	We have about the same amount of moneyas most	Christian	Christian (Catholic)	Christian (Catholic)	Independent			Independent	Occasionally (several times a year)	Frequent attendance	Moderately religious											Yes	Never	Never	Sometimes	Never	Neutral	Disagree	Disagree	Neutral	Disagree	20 -24 years
27	Male	Government school in rural area (township)	Maiinly Black	Potchefstroom	Black African	South Africa	First year	2015	Science/Natural Sciences/Health Sciences	70%-74%	North/South Sotho	Some secondary education but not matric	Matric (Grade 12)	Other relatives (aunt, uncle, grandparent)	We are richer than most	Traditional African	Traditional African					Evangelical	Never	Only on special occasions	Not religious at all	No	No	No	No	No	No	No	No	No	No	No	Sometimes	Never	Sometimes	Never	Neutral	Neutral	Neutral	Neutral	Neutral	25 years and above
	Male	Government school in rural area (town)	Maiinly Black	Potchefstroom	Black African	South Africa	First year	2015	Science/Natural Sciences/Health Sciences	70%-74%	North/South Sotho	Primary education (some or complete)	A postgraduate degree		We have about the same amount of moneyas most	Others	Christian (Catholic)	Christian (Catholic)	Baptist	Zionist Christian Church			Frequent attendance	Fairly regularly (almost weekly)	Extremely religious	No	No	No	No	No	No	No	No	No	No	No	Never	Never	Never	Never	Disagree	Strongly disagree	Strongly disagree	Strongly disagree	Strongly disagree
21	Male	Government school in urban area (township)	Maiinly Black	Potchefstroom	Black African	South Africa	First year	2015	Science/Natural Sciences/Health Sciences	60%-69%			Matric (Grade 12)	My mother and stepfather	We have about the same amount of moneyas most	Christian			Baptist				Occasionally (several times a year)	Frequent attendance	Moderately religious	No	No	No	No	No	No	No	No	No	No	No	Never	Never	Never	Never	Neutral	Neutral	Neutral	Neutral	Neutral	20 -24 years
	Male	Government school in urban area (surburb)	Mixed Black/White/Coloured/Indian/Asian	Potchefstroom	White	South Africa	First year	2015	Science/Natural Sciences/Health Sciences	60%-69%	Afrikaan	A postgraduate degree	An undergraduate degree	Both my mother and father in the same household	We have about the same amount of moneyas most	Christian	Christian (Protestant)	Christian (Protestant)	Methodist	Methodist	Methodist		Occasionally (several times a year)	Fairly regularly (almost weekly)	Moderately religious	Yes	No	No	No	No	No	Yes	No	Yes	Yes	Yes	Sometimes	Never	Sometimes	Never	Neutral	Strongly disagree	Disagree	Agree	Strongly disagree
19	Male	Government school in urban area (surburb)	Mainly Coloured	Potchefstroom	Coloured	South Africa	Second year	2014	Education/Education Sciences	60%-69%	Afrikaan	Matric (Grade 12)	Matric (Grade 12)	My mother and stepfather	We have about the same amount of moneyas most	Christian	Christian (Catholic)	Christian (Catholic)					Only on special occasions	Fairly regularly (almost weekly)	Moderately religious	No									Yes	Yes	Always	Never	Always	Never	Strongly disagree	Strongly disagree	Strongly disagree	Strongly disagree	Strongly disagree	< 20 years
20	Male	Private school	Maiinly Black	Potchefstroom	Black African	South Africa	Second year	2014	Human and Social Sciences/Arts/Theology/Humanities	50%-59%	North/South Sotho	An undergraduate degree	Primary education (some or complete)	Both my mother and father in the same household	We have about the same amount of moneyas most	Others	Other (specify)	Other (specify)					Occasionally (several times a year)	Regularly (weekly)	Extremely religious	No	No	No	No	No	No	No	No	No	No	Yes	Never	Never	Never	Never	Disagree	Disagree	Disagree	Disagree	Disagree	20 -24 years
18	Male	Government school in urban area (surburb)	Maiinly Black	Potchefstroom	Black African	South Africa	First year	2015	Commerce/Economic & Management Sciences/IT/Accounting	60%-69%	North/South Sotho	Some secondary education but not matric	A postgraduate degree	Both my mother and father in the same household	We have about the same amount of moneyas most	Christian	Christian (Catholic)	Christian (Catholic)	Methodist	Pentecostal (e.g. "Born again"/"Saved")	Zionist Christian Church	Pentecostal (e.g. "Born again"/"Saved")	Frequent attendance	Frequent attendance	Moderately religious	Yes	No	No	No	No	No	No	No	No	Yes	Yes	Sometimes	Sometimes	Sometimes	Never	Neutral	Strongly disagree	Disagree	Neutral	Strongly disagree	< 20 years
19	Male	Government school in rural area (town)	Mainly White	Potchefstroom	White	South Africa	First year	2014	Human and Social Sciences/Arts/Theology/Humanities	70%-74%	Afrikaan	A college diploma	A college diploma	Both my mother and father in the same household	We have about the same amount of moneyas most	Traditional African	Christian (Protestant)	Christian (Protestant)		Dutch Reformed	Dutch Reformed		Occasionally (several times a year)	Regularly (weekly)	Not religious at all	No	No	No	No	No	No	No	No	Yes	Yes	Yes	Never	Never	Sometimes	Never	Agree	Agree	Disagree	Neutral	Strongly agree	< 20 years
21	Male	Government school in urban area (surburb)	Mixed Black/White/Coloured/Indian/Asian	Potchefstroom	Black African	South Africa	Second year	2014	Commerce/Economic & Management Sciences/IT/Accounting	50%-59%		A postgraduate degree	A postgraduate degree	Both my mother and father in the same household	We have about the same amount of moneyas most			Traditional African					Never	Occasionally (several times a year)	Not religious at all	Yes											Always				Agree	Neutral	Disagree	Neutral	Disagree	20 -24 years
21	Male	Government school in urban area (township)	Mainly Coloured	Potchefstroom	Coloured	South Africa	Second year	2014	Agriculture	50%-59%	English	An undergraduate degree	An undergraduate degree	Only my mother	We have about the same amount of moneyas most	Christian	Christian (Catholic)	Christian (Catholic)	Anglican	Anglican	Anglican	Anglican	Fairly regularly (almost weekly)	Frequent attendance	Moderately religious	Yes	No	Yes	Yes	No	No	No	Yes	No	Yes	Yes	Sometimes	Sometimes	Always	Never	Neutral	Neutral	Strongly agree	Neutral	Strongly agree	20 -24 years
21	Male	Government school in urban area (township)	Maiinly Black	Potchefstroom	Black African	South Africa	Second year	2014	Science/Natural Sciences/Health Sciences	60%-69%	North/South Sotho	An undergraduate degree	An undergraduate degree	Only my mother	We are poorer than most	Christian	Christian (Catholic)	Christian (Catholic)					Only on special occasions	Fairly regularly (almost weekly)	Moderately religious	Yes	No	No	No	Yes		No	No	No	Yes	Yes	Always	Sometimes	Always	Never	Neutral	Strongly disagree	Strongly disagree	Disagree	Strongly disagree	20 -24 years
19	Male	Government school in urban area (surburb)	Mixed Black/White/Coloured/Indian/Asian	Potchefstroom	Black African	South Africa	First year	2015	Science/Natural Sciences/Health Sciences	60%-69%	Nguni	An undergraduate degree	Primary education (some or complete)	Only my mother	We have about the same amount of moneyas most	Christian	Christian (Catholic)	Christian (Catholic)					Regularly (weekly)	Regularly (weekly)	Extremely religious	No	No	No	No	No	No	No	No	No	No	Yes	Never	Never	Sometimes	Never	Neutral	Neutral	Neutral	Neutral	Disagree	< 20 years
	Male	Government school in urban area (township)	Maiinly Black	Potchefstroom	Black African	South Africa	First year	2015	Law	60%-69%	English	Matric (Grade 12)	Some secondary education but not matric	Other relatives (aunt, uncle, grandparent)	We have about the same amount of moneyas most	Traditional African	Christian (Protestant)					Church of Christ	Never	Frequent attendance	Not religious at all	No	No	No	No	No	No	No	No	No	No	No	Never	Never	Sometimes	Never	Strongly agree	Strongly agree	Disagree	Disagree	Disagree
22	Male	Government school in urban area (surburb)	Maiinly Black	Potchefstroom	Black African	South Africa	First year	2015	Commerce/Economic & Management Sciences/IT/Accounting	60%-69%	Nguni		Some secondary education but not matric	Only my mother	We have about the same amount of moneyas most	Christian	Christian (Protestant)		Pentecostal (e.g. "Born again"/"Saved")	Pentecostal (e.g. "Born again"/"Saved")			Frequent attendance	Fairly regularly (almost weekly)	Moderately religious	No	No	No	No	No	No	No	No	No	Yes	Yes	Sometimes	Never	Sometimes	Never	Neutral	Disagree	Strongly disagree	Agree	Strongly disagree	20 -24 years
19	Male	Government school in urban area (surburb)	Mixed Black/White/Coloured/Indian/Asian	Potchefstroom	Black African	South Africa	Second year	2014	Commerce/Economic & Management Sciences/IT/Accounting	60%-69%	North/South Sotho	An undergraduate degree		Both my mother and father in the same household	We have about the same amount of moneyas most	Christian	Christian (Protestant)	Muslim	Methodist	Methodist			Occasionally (several times a year)	Frequent attendance	Moderately religious	Yes	No	No	No	No	No	No	No	No	Yes	Yes	Sometimes	Always	Always	Never	Neutral	Neutral	Agree	Strongly disagree	Strongly disagree	< 20 years
21	Male	Private school	Mixed Black/White/Coloured/Indian/Asian	Potchefstroom	White	Other SADC countries	Second year	2014	Commerce/Economic & Management Sciences/IT/Accounting	60%-69%	Afrikaan	An undergraduate degree	A postgraduate degree	Both my mother and father in the same household	We have about the same amount of moneyas most	Traditional African	Christian (Catholic)	No religious affiliation					Never	Never	Moderately religious												Never	Never	Sometimes	Never	Neutral	Strongly agree	Disagree	Agree	Strongly agree	20 -24 years
19	Male	Private school	Maiinly Black	Potchefstroom	Black African	South Africa	Second year	2014	Commerce/Economic & Management Sciences/IT/Accounting	60%-69%	Nguni	A postgraduate degree	Matric (Grade 12)	Only my mother	We have about the same amount of moneyas most	Christian	Christian (Catholic)	Christian (Catholic)	Zionist Christian Church	Zionist Christian Church	Zionist Christian Church		Frequent attendance	Fairly regularly (almost weekly)	Extremely religious	Yes	No	No	No	No	No	No	No	No	No	Yes	Never	Sometimes	Sometimes	Never	Disagree	Strongly disagree	Strongly disagree	Neutral	Strongly disagree	< 20 years
21	Male	Government school in urban area (surburb)	Mainly Coloured	Potchefstroom	Black African	South Africa	Second year	2014	Commerce/Economic & Management Sciences/IT/Accounting	75% or more	North/South Sotho	Matric (Grade 12)	A postgraduate degree	Only my mother	We are poorer than most	Christian	Christian (Catholic)	Muslim	Lutheran	Lutheran			Occasionally (several times a year)	Fairly regularly (almost weekly)	Extremely religious	No	No	No	No	No	No	No	No	No	No	Yes	Never	Never	Sometimes	Never	Agree	Agree	Agree	Agree	Agree	20 -24 years
19	Male	Government school in urban area (township)	Maiinly Black	Potchefstroom	Black African	South Africa	First year		Science/Natural Sciences/Health Sciences	60%-69%	North/South Sotho	None/No education	Matric (Grade 12)	No parents or guardians (I live alone)	We are poorer than most	Traditional African							Occasionally (several times a year)	Occasionally (several times a year)	Moderately religious	Yes										Yes		Always	Always	Sometimes	Agree	Strongly disagree	Neutral	Strongly agree	Neutral	< 20 years
	Male	Government school in urban area (township)	Maiinly Black	Potchefstroom	Black African	South Africa	Third or fourth year	2012	Science/Natural Sciences/Health Sciences	50%-59%	North/South Sotho	Matric (Grade 12)	A college diploma	Only my mother	We have about the same amount of moneyas most	Christian	Christian (Protestant)	Christian (Protestant)	Anglican	Anglican	Anglican	Anglican	Only on special occasions	Frequent attendance	Moderately religious	No	No	No	No	No	No	No	No	No	No	Yes	Never	Never	Sometimes	Never	Neutral	Disagree	Strongly agree	Disagree	Disagree
24	Male	Government school in urban area (township)	Maiinly Black	Potchefstroom	Black African	South Africa	Third or fourth year	2012	Science/Natural Sciences/Health Sciences	60%-69%	North/South Sotho	Matric (Grade 12)	A college diploma	Other relatives (aunt, uncle, grandparent)	We are poorer than most	Traditional African	Christian (Protestant)	Christian (Protestant)	Lutheran	Lutheran	Lutheran	Lutheran	Only on special occasions	Occasionally (several times a year)	Extremely religious	No	No	No	No	No	No	No	No	No	No	No	Never	Never	Sometimes	Never	Neutral	Neutral	Neutral	Neutral	Neutral	20 -24 years
	Male	Government school in rural area (township)	Mixed Black/White/Coloured/Indian/Asian	Potchefstroom	Black African	South Africa	First year	2015	Science/Natural Sciences/Health Sciences	50%-59%	North/South Sotho	A postgraduate degree	An undergraduate degree	Only my mother	We are poorer than most	Others	Christian (Protestant)		Church of Christ	Church of Christ	Church of Christ	Church of Christ	Frequent attendance	Frequent attendance	Moderately religious	Yes											Sometimes	Sometimes	Sometimes	Never	Disagree	Strongly agree	Strongly agree	Strongly agree	Strongly agree
23	Male	Private school	Mixed Black/White/Coloured/Indian/Asian	Potchefstroom	Black African	South Africa	Second year	2014	Engineering	60%-69%	Nguni		An undergraduate degree	Only my mother	We have about the same amount of moneyas most		Traditional African						Only on special occasions	Only on special occasions	Moderately religious	Yes	No	No	No	No	No	No	No	No	No	No	Never	Never	Never	Never	Disagree	Disagree	Disagree	Disagree	Disagree	20 -24 years
21	Male	Government school in urban area (surburb)	Mainly White	Potchefstroom	White	South Africa	Third or fourth year	2013	Engineering	50%-59%	Afrikaan	A college diploma	Matric (Grade 12)	Only my mother	We are poorer than most	Christian	Christian (Protestant)	Christian (Protestant)	Dutch Reformed	Dutch Reformed	Dutch Reformed		Occasionally (several times a year)	Fairly regularly (almost weekly)	Moderately religious	No	No	No	No	No	No	No	No	No	No	Yes	Never	Never	Sometimes	Never	Agree	Disagree	Strongly disagree	Strongly agree	Disagree	20 -24 years
20	Male	Government school in urban area (surburb)	Maiinly Black	Potchefstroom	Black African	South Africa	Second year	2014	Science/Natural Sciences/Health Sciences	60%-69%	English	A postgraduate degree	Some secondary education but not matric	Some of the time in my mother's home, and some in my father's home	We have about the same amount of moneyas most	Christian			Presbyterian				Occasionally (several times a year)	Occasionally (several times a year)	Moderately religious	No	No	No	No	No	No	No	No	No	No	No	Sometimes	Never	Sometimes	Never	Strongly agree	Strongly agree	Neutral	Agree	Strongly disagree	20 -24 years
22	Male	Government school in urban area (township)	Maiinly Black	Potchefstroom	Black African	South Africa	Second year	2014	Science/Natural Sciences/Health Sciences	50%-59%	North/South Sotho	Some secondary education but not matric	A postgraduate degree	Both my mother and father in the same household	We are poorer than most	Others	Christian (Protestant)	Christian (Protestant)		Methodist	Methodist		Only on special occasions	Occasionally (several times a year)	Not religious at all	Yes	No	No	No	No	No	No	No	No	Yes	Yes	Sometimes	Sometimes	Sometimes	Never	Neutral	Neutral	Disagree	Disagree	Disagree	20 -24 years
23	Male	Government school in urban area (surburb)	Mixed Black/White/Coloured/Indian/Asian	Potchefstroom	Black African	South Africa	Postgraduate degree/diploma	2015	Science/Natural Sciences/Health Sciences	60%-69%	North/South Sotho	Matric (Grade 12)	An undergraduate degree	My father and stepmother	We have about the same amount of moneyas most	Christian	Christian (Protestant)	Christian (Protestant)	Methodist	Methodist	Methodist	Methodist	Only on special occasions	Frequent attendance	Extremely religious	No	No	No	No	No	No	No	No	No	No	Yes	Never	Never	Sometimes	Never	Strongly agree	Strongly agree	Strongly agree	Strongly agree	Strongly agree	20 -24 years
20	Male	Government school in urban area (surburb)	Maiinly Black	Potchefstroom	Black African	South Africa	First year	2015	Law	60%-69%	English	A postgraduate degree	An undergraduate degree	Both my mother and father in the same household	We have about the same amount of moneyas most		Christian (Protestant)	Christian (Protestant)					Occasionally (several times a year)	Occasionally (several times a year)	Moderately religious	No	No	No	No	No	No	No	No	No	No	Yes	Never	Never	Sometimes	Never	Neutral	Disagree	Disagree	Neutral	Strongly agree	20 -24 years
21	Male	Government school in urban area (surburb)	Mixed Black/White/Coloured/Indian/Asian	Potchefstroom	Black African	South Africa	Third or fourth year	2013	Commerce/Economic & Management Sciences/IT/Accounting	50%-59%	North/South Sotho		An undergraduate degree	Only my mother	We have about the same amount of moneyas most		Christian (Protestant)		Methodist	Methodist			Frequent attendance	Fairly regularly (almost weekly)	Extremely religious	No	No	No	No	No	No	No	No	No	No	Yes	Never	Never	Always	Never	Disagree	Disagree	Strongly agree	Neutral	Strongly agree	20 -24 years
21	Male	Government school in urban area (township)	Maiinly Black	Potchefstroom	Black African	South Africa	First year	2015	Commerce/Economic & Management Sciences/IT/Accounting	60%-69%	North/South Sotho		A college diploma		We have about the same amount of moneyas most	Traditional African	Christian (Protestant)	Christian (Protestant)				Methodist	Never	Fairly regularly (almost weekly)	Not religious at all	Yes	No	No	No	No	No	No	No	No	Yes	Yes	Sometimes	Sometimes	Sometimes	Never	Agree	Neutral	Neutral	Neutral	Neutral	20 -24 years
22	Male	Government school in urban area (surburb)	Mainly White	Potchefstroom	Coloured	South Africa	Third or fourth year	2012	Commerce/Economic & Management Sciences/IT/Accounting	70%-74%	Afrikaan	A college diploma	None/No education	Both my mother and father in the same household	We have about the same amount of moneyas most	Christian	Christian (Protestant)	Christian (Protestant)	Dutch Reformed	Dutch Reformed	Dutch Reformed		Occasionally (several times a year)	Regularly (weekly)	Moderately religious	Yes	No	No	No	No	No	No	No	Yes	Yes	Yes	Always	Never	Sometimes	Never	Neutral	Neutral	Disagree	Neutral	Disagree	20 -24 years
27	Male	Government school in rural area (town)	Maiinly Black	Potchefstroom	Black African	South Africa	Third or fourth year	2013	Commerce/Economic & Management Sciences/IT/Accounting	60%-69%	North/South Sotho	Some secondary education but not matric	Matric (Grade 12)	Both my mother and father in the same household	We have about the same amount of moneyas most	Christian	Christian (Protestant)	Christian (Protestant)	Church of Christ	Church of Christ	Church of Christ		Frequent attendance	Frequent attendance	Extremely religious	No	No	No	No	No	No	No	No	No	No	No	Never	Never	Never	Never	Disagree	Strongly disagree	Strongly disagree	Strongly disagree	Strongly disagree	25 years and above
19	Male	Government school in rural area (township)	Maiinly Black	Potchefstroom	Black African	South Africa	First year	2015	Science/Natural Sciences/Health Sciences	60%-69%	North/South Sotho	Some secondary education but not matric	Matric (Grade 12)	Both my mother and father in the same household	We are poorer than most	Christian	Christian (Protestant)	Christian (Protestant)	Zionist Christian Church	Zionist Christian Church	Zionist Christian Church		Occasionally (several times a year)	Regularly (weekly)	Moderately religious	No	No	No	No	No	No	No	No	No	No	Yes	Never	Never	Sometimes	Never	Neutral	Strongly agree	Strongly agree	Neutral	Disagree	< 20 years
	Male	Government school in urban area (township)	Maiinly Black	Potchefstroom	Black African	South Africa	First year	2015	Science/Natural Sciences/Health Sciences	60%-69%	North/South Sotho			Only my mother	We are poorer than most	Christian	Christian (Catholic)						Fairly regularly (almost weekly)	Frequent attendance	Moderately religious	Yes	No	No	No	No	No	No	No	No	Yes	Yes	Never	Never	Always	Never	Strongly agree	Neutral	Strongly disagree	Agree	Disagree
21	Male	Government school in rural area (township)	Mainly Indian/Asian	Potchefstroom	Black African	South Africa	Second year	2014	Human and Social Sciences/Arts/Theology/Humanities	60%-69%	North/South Sotho	Some secondary education but not matric	A postgraduate degree	Only my mother	We are poorer than most	Others			Pentecostal (e.g. "Born again"/"Saved")	Pentecostal (e.g. "Born again"/"Saved")			Regularly (weekly)	Regularly (weekly)	Not religious at all	Yes	No	No	No	No	No	No	No	No	Yes	Yes	Never	Never	Never	Never	Disagree	Neutral	Disagree	Disagree	Disagree	20 -24 years
	Male	Government school in rural area (town)	Mainly Coloured	Potchefstroom	Black African	South Africa	Second year	2014	Human and Social Sciences/Arts/Theology/Humanities	60%-69%	North/South Sotho	Some secondary education but not matric	A college diploma	Only my mother	We are poorer than most		Other (specify)		Anglican	Anglican			Only on special occasions	Frequent attendance	Moderately religious	No	No	No	No	No	No	No	No	No	No	No	Never	Never	Sometimes	Never	Neutral	Neutral	Neutral	Neutral	Neutral
	Male	Government school in rural area (township)	Maiinly Black	Potchefstroom	Black African	South Africa	Second year	2014	Human and Social Sciences/Arts/Theology/Humanities	60%-69%	English		A postgraduate degree	Other relatives (aunt, uncle, grandparent)	We have about the same amount of moneyas most	Christian	Christian (Protestant)		Methodist			Methodist	Occasionally (several times a year)	Regularly (weekly)	Moderately religious	Yes	No	No	No	No	No	No	No	No	Yes	Yes	Never	Never	Sometimes	Never	Neutral	Strongly agree	Disagree	Neutral	Disagree
23	Male	Government school in urban area (township)	Maiinly Black	Potchefstroom	Black African	South Africa	Third or fourth year	2013	Engineering	50%-59%	Nguni	Primary education (some or complete)	A college diploma	Only my mother	We have about the same amount of moneyas most	Christian	Christian (Catholic)	Christian (Catholic)							Moderately religious	No	No	No	No	No	No	No	No	No	Yes	No	Never	Never	Sometimes	Never	Strongly disagree	Strongly disagree	Strongly disagree	Strongly disagree	Strongly disagree	20 -24 years
18	Male	Government school in urban area (surburb)	Mixed Black/White/Coloured/Indian/Asian	Potchefstroom	Black African	South Africa	First year	2015	Human and Social Sciences/Arts/Theology/Humanities	70%-74%	North/South Sotho		Some secondary education but not matric	Only my mother	We are richer than most	Christian	Christian (Catholic)	Christian (Catholic)	Pentecostal (e.g. "Born again"/"Saved")				Frequent attendance	Regularly (weekly)	Moderately religious	No	No	No	No	No	No	No	No	No	No	No	Never	Never	Never	Never	Agree	Strongly disagree	Strongly disagree	Strongly disagree	Strongly disagree	< 20 years
22	Male	Government school in rural area (township)	Maiinly Black	Potchefstroom	Black African	South Africa	First year	2015	Science/Natural Sciences/Health Sciences	60%-69%	Nguni	Some secondary education but not matric	A postgraduate degree	Both my mother and father in the same household	We have about the same amount of moneyas most	Christian	Christian (Protestant)	Christian (Protestant)	Church of Christ	Anglican	Anglican	Anglican	Occasionally (several times a year)	Occasionally (several times a year)	Extremely religious	Yes	No	No	No	No	No	No	No	No	No	Yes	Never	Never	Sometimes	Never	Strongly disagree	Strongly disagree	Strongly disagree	Strongly disagree	Strongly disagree	20 -24 years
19	Male	Government school in urban area (surburb)	Maiinly Black	Mafikeng	Black African	South Africa	First year	2015	Science/Natural Sciences/Health Sciences	60%-69%	North/South Sotho	An undergraduate degree	Matric (Grade 12)	Both my mother and father in the same household	We have about the same amount of moneyas most		Christian (Protestant)	Christian (Protestant)	Dutch Reformed	Dutch Reformed	Dutch Reformed		Only on special occasions	Regularly (weekly)	Moderately religious	Yes	No	No	No	No	No	No	No	No	Yes	Yes	Sometimes	Sometimes	Sometimes	Never	Neutral	Neutral	Disagree	Disagree	Strongly agree	< 20 years
24	Male	Government school in rural area (town)	Maiinly Black	Potchefstroom	Black African	South Africa	Postgraduate degree/diploma	2011	Education/Education Sciences	70%-74%	North/South Sotho	A postgraduate degree	A college diploma	Other relatives (aunt, uncle, grandparent)	We have about the same amount of moneyas most	Christian	Christian (Protestant)		Pentecostal (e.g. "Born again"/"Saved")				Fairly regularly (almost weekly)	Regularly (weekly)	Extremely religious	No	No	Yes	No	No	No	No	No	Yes	Yes	Yes	Sometimes	Never	Always	Never	Neutral	Neutral	Disagree	Agree	Strongly agree	20 -24 years
20	Male	Government school in urban area (surburb)	Maiinly Black	Potchefstroom	White	South Africa	Second year	2014	Science/Natural Sciences/Health Sciences	50%-59%	Afrikaan	Matric (Grade 12)	Some secondary education but not matric	Both my mother and father in the same household	We are poorer than most		Christian (Catholic)	Christian (Catholic)					Never	Fairly regularly (almost weekly)	Not religious at all	No	No	No	No	No	No	No	No	No	No	No	Never	Never	Never	Never	Strongly disagree	Strongly disagree	Strongly agree	Strongly agree	Strongly agree	20 -24 years
20	Male	Government school in urban area (surburb)	Mainly White	Potchefstroom	White	South Africa	Second year	2014	Education/Education Sciences	70%-74%	Afrikaan	An undergraduate degree	Some secondary education but not matric	Both my mother and father in the same household	We have about the same amount of moneyas most	Christian	Christian (Catholic)	Christian (Catholic)	Dutch Reformed	Dutch Reformed	Dutch Reformed	Dutch Reformed	Fairly regularly (almost weekly)	Fairly regularly (almost weekly)	Extremely religious	No	No	No	No	No	No	No	No	No	No	Yes	Never	Never	Sometimes	Never	Disagree	Disagree	Disagree	Disagree	Neutral	20 -24 years
19	Male	Government school in urban area (surburb)	Mainly White	Potchefstroom	White	South Africa	First year	2015	Engineering	60%-69%	Afrikaan	A postgraduate degree	Matric (Grade 12)	Both my mother and father in the same household	We have about the same amount of moneyas most	Christian	Christian (Catholic)	Christian (Catholic)	Evangelical	Evangelical	Evangelical	Evangelical	Occasionally (several times a year)	Occasionally (several times a year)	Moderately religious	No	No	No	No	No	No	No	No	No	No	No	Always	Never	Never	Never	Neutral	Neutral	Neutral	Neutral	Neutral	< 20 years
	Male	Government school in urban area (township)	Mainly White	Potchefstroom	White	South Africa	Second year	2014	Engineering	70%-74%	Afrikaan	A postgraduate degree	Matric (Grade 12)	Both my mother and father in the same household	We have about the same amount of moneyas most	Christian	Christian (Catholic)	Christian (Catholic)	Evangelical	Evangelical	Evangelical	Evangelical	Only on special occasions	Only on special occasions	Extremely religious	No	No	No	No	No	No	No	No	No	No	No	Never	Never	Never	Never	Agree	Disagree	Strongly agree	Strongly agree	Strongly agree
21	Male	Government school in urban area (township)	Maiinly Black	Potchefstroom	Black African	South Africa	Third or fourth year	2013	Human and Social Sciences/Arts/Theology/Humanities	60%-69%	North/South Sotho	A college diploma		Both my mother and father in the same household	We have about the same amount of moneyas most	Christian	Christian (Catholic)	Christian (Catholic)	Evangelical	Evangelical	Evangelical	Evangelical	Fairly regularly (almost weekly)	Fairly regularly (almost weekly)	Extremely religious	Yes	No	No	No	No	No	No	No	No	Yes	Yes	Always	Never	Sometimes	Never	Agree	Disagree	Neutral	Neutral	Neutral	20 -24 years
19	Male	Government school in urban area (township)	Mainly White	Potchefstroom	Black African	South Africa	First year	2015	Science/Natural Sciences/Health Sciences	60%-69%	Afrikaan	A postgraduate degree		Both my mother and father in the same household	We have about the same amount of moneyas most	Christian	Christian (Catholic)	Christian (Catholic)	Evangelical	Evangelical	Evangelical	Evangelical	Fairly regularly (almost weekly)	Fairly regularly (almost weekly)	Extremely religious	No	No	No	No	No	No	No	No	No	No	Yes	Never	Never	Sometimes	Sometimes	Neutral	Neutral	Disagree	Disagree	Neutral	< 20 years
22	Male	Government school in urban area (surburb)	Mainly White	Potchefstroom	White	South Africa	Postgraduate degree/diploma	2012	Science/Natural Sciences/Health Sciences	60%-69%	Afrikaan	A postgraduate degree	A postgraduate degree	Both my mother and father in the same household	We have about the same amount of moneyas most	Christian	Christian (Protestant)	Christian (Protestant)	Evangelical	Evangelical	Evangelical	Evangelical	Regularly (weekly)	Regularly (weekly)	Extremely religious	No	No	No	No	No	No	No	No	No	Yes	Yes	Never	Never	Sometimes	Never	Neutral	Neutral	Neutral	Neutral	Neutral	20 -24 years
20	Male	Government school in urban area (surburb)	Mixed Black/White/Coloured/Indian/Asian	Potchefstroom	White	South Africa	Third or fourth year	2013	Commerce/Economic & Management Sciences/IT/Accounting	60%-69%	Afrikaan	Matric (Grade 12)	Some secondary education but not matric	Both my mother and father in the same household	We have about the same amount of moneyas most	Christian	Christian (Protestant)	Christian (Protestant)	Church of Christ	Church of Christ	Church of Christ	Church of Christ	Occasionally (several times a year)	Frequent attendance	Moderately religious	No	No	No	No	No	No	No	No	No	Yes	Yes	Sometimes	Never	Sometimes	Never	Neutral	Disagree	Disagree	Agree	Disagree	20 -24 years
19	Male	Government school in rural area (town)	Mainly White	Potchefstroom	White	South Africa	First year	2015	Science/Natural Sciences/Health Sciences	60%-69%	Afrikaan	A postgraduate degree	Matric (Grade 12)	Both my mother and father in the same household	We have about the same amount of moneyas most				Lutheran	Lutheran	Lutheran		Fairly regularly (almost weekly)	Regularly (weekly)	Extremely religious	No	No	No	No	No	No	No	No	No	No	Yes	Never	Never	Sometimes	Never	Neutral	Disagree	Disagree	Neutral	Disagree	< 20 years
20	Male	Government school in urban area (surburb)	Mixed Black/White/Coloured/Indian/Asian	Potchefstroom	Black African	South Africa	First year	2015	Science/Natural Sciences/Health Sciences	60%-69%	English	An undergraduate degree	Some secondary education but not matric	Only my mother	We have about the same amount of moneyas most	Traditional African	Christian (Protestant)	Christian (Protestant)		Jehovah's Witness			Never	Regularly (weekly)	Moderately religious	No	No	No	No	No	No	No	No	No	No	Yes	Never	Never	Sometimes	Never	Disagree	Disagree	Disagree	Disagree	Strongly agree	20 -24 years
22	Male	Government school in rural area (township)	Maiinly Black	Potchefstroom	Black African	South Africa	Third or fourth year	2012	Science/Natural Sciences/Health Sciences	60%-69%	North/South Sotho	Matric (Grade 12)	None/No education	Both my mother and father in the same household	We are poorer than most	Traditional African	Christian (Protestant)	Christian (Protestant)		Zionist Christian Church	Zionist Christian Church		Occasionally (several times a year)	Fairly regularly (almost weekly)	Not religious at all	Yes						Yes			Yes	Yes	Always	Sometimes	Sometimes	Never	Agree	Neutral	Neutral	Neutral	Strongly agree	20 -24 years
18	Female	Government school in urban area (township)	Maiinly Black	Mafikeng	Black African	South Africa	First year	2015	Human and Social Sciences/Arts/Theology/Humanities	70%-74%	North/South Sotho	A postgraduate degree	A college diploma	Only my mother	We have about the same amount of moneyas most	Christian	Christian (Protestant)	Christian (Protestant)	Seventh Day Adventist	Seventh Day Adventist	Seventh Day Adventist		Fairly regularly (almost weekly)	Regularly (weekly)	Moderately religious	No	No	No	No	No	No	No	No	No	No	No	Never	Never	Never	Never	Strongly agree	Strongly agree	Strongly agree	Strongly agree	Strongly agree	< 20 years
19	Female	Government school in urban area (surburb)	Maiinly Black	Mafikeng	Black African	South Africa	First year	2015	Human and Social Sciences/Arts/Theology/Humanities	70%-74%	North/South Sotho	A college diploma	An undergraduate degree	Both my mother and father in the same household	We have about the same amount of moneyas most	Christian	Christian (Protestant)	Christian (Protestant)	Methodist	Methodist	Methodist		Never	Regularly (weekly)	Extremely religious	Yes	No	No	No	No	No	No	No	No	No	Yes	Always	Sometimes	Always	Never	Agree	Strongly disagree	Agree	Strongly agree	Strongly disagree	< 20 years
20	Female	Government school in urban area (surburb)	Mixed Black/White/Coloured/Indian/Asian	Mafikeng	Black African	South Africa	First year	2015	Human and Social Sciences/Arts/Theology/Humanities	70%-74%	North/South Sotho		Matric (Grade 12)	Only my mother	We are richer than most	Christian			Lutheran				Only on special occasions	Fairly regularly (almost weekly)	Moderately religious	Yes	No	No	No	No	No	No	No	No	No	Yes	Never	Never	Sometimes	Never	Neutral	Disagree	Disagree	Disagree	Strongly agree	20 -24 years
20	Female	Government school in urban area (surburb)	Maiinly Black	Mafikeng	Black African	South Africa	First year	2015	Human and Social Sciences/Arts/Theology/Humanities	70%-74%	North/South Sotho	Matric (Grade 12)	An undergraduate degree	Both my mother and father in the same household	We have about the same amount of moneyas most	Christian	Christian (Protestant)	Christian (Protestant)					Frequent attendance	Regularly (weekly)	Extremely religious	No	No	No	No	No	No	No	No	No	No	Yes	Never	Never	Sometimes	Never	Strongly disagree	Strongly disagree	Strongly disagree	Neutral	Strongly disagree	20 -24 years
19	Female	Government school in urban area (surburb)	Mixed Black/White/Coloured/Indian/Asian	Mafikeng	Black African	South Africa	First year	2015	Human and Social Sciences/Arts/Theology/Humanities	70%-74%	North/South Sotho	Matric (Grade 12)	A postgraduate degree	Both my mother and father in the same household	We have about the same amount of moneyas most	Christian	Christian (Protestant)	Christian (Protestant)	Seventh Day Adventist	Seventh Day Adventist	Seventh Day Adventist		Regularly (weekly)	Regularly (weekly)	Extremely religious	No	No	No	No	No	No	No	No	No	No	No	Never	Never	Never	Never	Strongly disagree	Strongly disagree	Strongly disagree	Strongly disagree	Strongly disagree	< 20 years
19	Female	Government school in rural area (township)	Maiinly Black	Mafikeng	Black African	South Africa	First year	2015	Human and Social Sciences/Arts/Theology/Humanities	60%-69%	North/South Sotho		Matric (Grade 12)	Only my mother	We are poorer than most	Christian	Christian (Protestant)		Jehovah's Witness	Jehovah's Witness			Frequent attendance	Regularly (weekly)	Extremely religious	No	No	No	No	No	No	No	No	No	No	No	Never	Never	Never	Never	Strongly disagree	Strongly disagree	Strongly disagree	Strongly disagree	Strongly disagree	< 20 years
20	Female	Private school	Maiinly Black	Mafikeng	Black African	South Africa	First year	2015	Human and Social Sciences/Arts/Theology/Humanities	60%-69%	North/South Sotho	A postgraduate degree	A postgraduate degree	Both my mother and father in the same household	We have about the same amount of moneyas most		Christian (Catholic)	Christian (Catholic)				Evangelical	Frequent attendance	Fairly regularly (almost weekly)	Extremely religious	Yes	No	No	No	No	No	No	No	No	Yes	Yes	Always	Sometimes	Sometimes	Never	Strongly agree	Strongly agree	Neutral	Disagree	Strongly disagree	20 -24 years
20	Female	Government school in urban area (township)	Maiinly Black	Mafikeng	Black African	South Africa	First year	2015	Human and Social Sciences/Arts/Theology/Humanities	60%-69%	North/South Sotho	Matric (Grade 12)	A postgraduate degree	Only my mother	We have about the same amount of moneyas most	Christian	Christian (Catholic)						Occasionally (several times a year)	Frequent attendance	Moderately religious	No	No	No	No	No	No	No	No	No	No	Yes	Never	Never	Sometimes	Never	Strongly disagree	Strongly disagree	Strongly disagree	Neutral	Strongly disagree	20 -24 years
19	Female	Government school in urban area (township)	Maiinly Black	Mafikeng	Black African	South Africa	First year	2015	Human and Social Sciences/Arts/Theology/Humanities	60%-69%	North/South Sotho	A college diploma	Matric (Grade 12)	Only my mother	We have about the same amount of moneyas most								Fairly regularly (almost weekly)	Frequent attendance	Moderately religious	No	No	No	No	No	No	No	No	No	No	Yes	Never	Never	Sometimes	Never	Neutral	Neutral	Strongly agree	Strongly disagree	Strongly disagree	< 20 years
20	Female	Government school in urban area (township)	Maiinly Black	Mafikeng	Black African	South Africa	First year	2015	Human and Social Sciences/Arts/Theology/Humanities	60%-69%	North/South Sotho		A postgraduate degree	Only my mother	We have about the same amount of moneyas most								Fairly regularly (almost weekly)	Fairly regularly (almost weekly)	Extremely religious	No	No	No	No	No	No	No	No	No	No	No	Never	Never	Never	Never		Strongly disagree	Strongly disagree	Strongly disagree	Strongly disagree	20 -24 years
19	Female	Government school in urban area (surburb)	Maiinly Black	Mafikeng	Black African	South Africa	First year	2015	Human and Social Sciences/Arts/Theology/Humanities	60%-69%	North/South Sotho	Some secondary education but not matric	A college diploma	Both my mother and father in the same household	We have about the same amount of moneyas most	Christian	Christian (Protestant)	Christian (Protestant)	Methodist	Methodist			Regularly (weekly)	Regularly (weekly)	Extremely religious	Yes	No	No	No	No	No	No	No	No	Yes	Yes	Always	Always	Always	Never	Neutral	Strongly agree	Neutral	Agree	Strongly disagree	< 20 years
19	Female	Government school in rural area (township)	Maiinly Black	Mafikeng	Black African	South Africa	Second year	2014	Human and Social Sciences/Arts/Theology/Humanities	50%-59%	North/South Sotho	Some secondary education but not matric	Matric (Grade 12)	Both my mother and father in the same household	We have about the same amount of moneyas most	Christian	Christian (Protestant)	Christian (Protestant)	Lutheran	Lutheran			Only on special occasions	Fairly regularly (almost weekly)	Extremely religious	No	No	No	No	No	No	No	No	No	No	No	Never	Never	Never	Never	Strongly disagree	Strongly disagree	Strongly disagree	Disagree	Disagree	< 20 years
22	Female	Government school in urban area (surburb)	Maiinly Black	Mafikeng	Black African	South Africa	Second year	2014	Human and Social Sciences/Arts/Theology/Humanities	60%-69%	North/South Sotho	Some secondary education but not matric	Some secondary education but not matric	Both my mother and father in the same household	We have about the same amount of moneyas most	Christian	Christian (Protestant)	Christian (Protestant)	Lutheran	Lutheran	Lutheran		Regularly (weekly)	Occasionally (several times a year)	Extremely religious	No	No	No	No	No	No	No	No	No	No	Yes	Never	Never	Always	Never	Neutral	Disagree	Strongly disagree	Strongly disagree	Strongly disagree	20 -24 years
24	Female	Government school in rural area (town)	Maiinly Black	Mafikeng	Black African	South Africa	Second year	2014	Human and Social Sciences/Arts/Theology/Humanities	60%-69%	North/South Sotho	None/No education	A college diploma	Both my mother and father in the same household	We are poorer than most	Christian	Christian (Protestant)	Christian (Protestant)	Lutheran	Lutheran	Lutheran		Fairly regularly (almost weekly)	Fairly regularly (almost weekly)	Extremely religious	No	No	No	No	No	No	No	No	No	No	No	Never	Never	Sometimes	Never	Neutral	Strongly disagree		Agree	Strongly disagree	20 -24 years
21	Female	Government school in urban area (surburb)	Maiinly Black	Mafikeng	Black African	South Africa	Second year	2014	Human and Social Sciences/Arts/Theology/Humanities	70%-74%	Nguni	Some secondary education but not matric	A college diploma	Both my mother and father in the same household	We have about the same amount of moneyas most	Christian	Christian (Protestant)	Christian (Protestant)	Presbyterian	Presbyterian	Presbyterian		Frequent attendance	Frequent attendance	Moderately religious	No	No	No	No	No	No	No	No	No	No	Yes	Never	Never	Always	Never	Strongly agree	Strongly agree	Strongly agree	Strongly agree	Strongly agree	20 -24 years
19	Female	Government school in rural area (township)	Maiinly Black	Mafikeng	Black African	South Africa	Second year	2014	Human and Social Sciences/Arts/Theology/Humanities	70%-74%	North/South Sotho	Some secondary education but not matric	Matric (Grade 12)	Both my mother and father in the same household	We have about the same amount of moneyas most	Christian	Christian (Protestant)	Christian (Protestant)	Baptist	Baptist	Baptist		Fairly regularly (almost weekly)	Fairly regularly (almost weekly)	Moderately religious	No	No	No	No	No	No	No	No	No	No	Yes	Never	Never	Sometimes	Never	Neutral	Strongly agree	Strongly agree	Agree	Strongly agree	< 20 years
21	Female	Government school in urban area (surburb)	Maiinly Black	Mafikeng	Black African	South Africa	Second year	2014	Human and Social Sciences/Arts/Theology/Humanities	60%-69%	Nguni	Some secondary education but not matric	Some secondary education but not matric	Both my mother and father in the same household	We have about the same amount of moneyas most	Christian	Christian (Protestant)	Christian (Protestant)	Methodist	Methodist	Methodist		Frequent attendance	Frequent attendance	Moderately religious	No	No	No	No	No	No	No	No	No	No	Yes	Never	Never	Always	Sometimes	Strongly disagree	Strongly disagree	Strongly agree	Agree	Agree	20 -24 years
20	Female	Government school in rural area (township)	Maiinly Black	Mafikeng	Black African	South Africa	Second year	2014	Human and Social Sciences/Arts/Theology/Humanities	70%-74%	North/South Sotho	A postgraduate degree	Some secondary education but not matric	Guardian/foster parent who is not a relative	We have about the same amount of moneyas most	Christian	Christian (Catholic)	Christian (Catholic)					Fairly regularly (almost weekly)	Regularly (weekly)	Extremely religious	No	No	No	No	No	No	No	No	No	No	Yes	Never	Never	Never	Sometimes	Neutral	Disagree	Disagree	Strongly disagree	Strongly disagree	20 -24 years
22	Female	Government school in rural area (township)	Maiinly Black	Mafikeng	Black African	South Africa	Second year	2014	Human and Social Sciences/Arts/Theology/Humanities	70%-74%	North/South Sotho	Matric (Grade 12)	A postgraduate degree	Both my mother and father in the same household	We have about the same amount of moneyas most	Christian	Christian (Protestant)	Other (specify)	Pentecostal (e.g. "Born again"/"Saved")	Pentecostal (e.g. "Born again"/"Saved")	Zionist Christian Church		Regularly (weekly)	Regularly (weekly)	Extremely religious	No	No	No	No	No	No	No	No	No	No	Yes	Never	Never	Never	Never	Strongly agree	Strongly disagree	Strongly disagree	Strongly disagree	Strongly disagree	20 -24 years
23	Female	Government school in rural area (town)	Maiinly Black	Mafikeng	Black African	South Africa	Second year	2014	Human and Social Sciences/Arts/Theology/Humanities	50%-59%	North/South Sotho		Matric (Grade 12)	Only my mother	We are poorer than most	Christian	Christian (Catholic)						Frequent attendance	Frequent attendance	Extremely religious	No	No	No	No	No	No	No	No	No	No	Yes	Never	Never	Never	Never	Strongly disagree	Strongly disagree	Strongly disagree	Strongly disagree	Strongly disagree	20 -24 years
22	Female		Maiinly Black	Mafikeng	Black African	South Africa	Second year	2013	Human and Social Sciences/Arts/Theology/Humanities	60%-69%	North/South Sotho	Matric (Grade 12)	A college diploma	Both my mother and father in the same household	We are poorer than most	Christian	Christian (Protestant)	Christian (Protestant)	Lutheran	Lutheran	Lutheran		Frequent attendance	Fairly regularly (almost weekly)	Extremely religious	No	No	No	No	No	No	No	No	No	No	Yes	Never	Never	Sometimes	Never	Neutral	Neutral	Strongly disagree	Strongly disagree	Strongly disagree	20 -24 years
21	Female	Government school in urban area (township)	Maiinly Black	Mafikeng	Black African	South Africa	Second year	2014	Human and Social Sciences/Arts/Theology/Humanities	70%-74%	Nguni	A postgraduate degree	Some secondary education but not matric	Both my mother and father in the same household	We have about the same amount of moneyas most	Christian	Christian (Protestant)	Christian (Protestant)	Church of Christ	Pentecostal (e.g. "Born again"/"Saved")	Church of Christ		Fairly regularly (almost weekly)	Regularly (weekly)	Moderately religious	Yes	No	No	No	No	No	No	No	No	No	Yes	Never	Sometimes	Sometimes	Never	Strongly disagree	Strongly disagree	Strongly disagree	Agree	Strongly disagree	20 -24 years
22	Female	Government school in urban area (township)	Maiinly Black	Mafikeng	Black African	South Africa	Second year	2014	Human and Social Sciences/Arts/Theology/Humanities	60%-69%	English	Some secondary education but not matric	A postgraduate degree	Only my mother	We have about the same amount of moneyas most			Christian (Catholic)	Zionist Christian Church	Zionist Christian Church	Zionist Christian Church	Zionist Christian Church	Frequent attendance	Regularly (weekly)	Moderately religious	No	No	No	No	No	No	No	No	No	No	No	Never	Never	Never	Never	Strongly disagree	Strongly disagree	Strongly disagree	Strongly disagree	Strongly disagree	20 -24 years
21	Female	Government school in rural area (township)	Maiinly Black	Mafikeng	Black African	South Africa	Second year	2014	Human and Social Sciences/Arts/Theology/Humanities	70%-74%	Nguni	Matric (Grade 12)	Some secondary education but not matric	Both my mother and father in the same household	We have about the same amount of moneyas most	Christian	Christian (Protestant)	Christian (Protestant)	Quaker/Friends	Quaker/Friends	Quaker/Friends	Quaker/Friends	Regularly (weekly)	Regularly (weekly)	Extremely religious	No	No	No	No	No	No	No	No	No	No	No	Never	Never	Never	Never	Strongly disagree	Strongly disagree	Strongly disagree	Strongly disagree	Strongly disagree	20 -24 years
20	Female	Government school in urban area (surburb)	Maiinly Black	Mafikeng	Black African	South Africa	Second year	2014	Human and Social Sciences/Arts/Theology/Humanities	60%-69%	North/South Sotho	A postgraduate degree	A college diploma	Only my mother	We have about the same amount of moneyas most		Christian (Protestant)			Pentecostal (e.g. "Born again"/"Saved")			Fairly regularly (almost weekly)	Fairly regularly (almost weekly)	Moderately religious	No	No	No	No	No	No	No	No	No	No	Yes	Never	Never	Sometimes	Never	Agree	Neutral	Disagree	Neutral	Strongly agree	20 -24 years
23	Female	Government school in urban area (township)	Maiinly Black	Mafikeng	Black African	South Africa	Third or fourth year	2013	Human and Social Sciences/Arts/Theology/Humanities	60%-69%	North/South Sotho	Matric (Grade 12)	Matric (Grade 12)	Only my mother	We have about the same amount of moneyas most		Christian (Protestant)	Christian (Protestant)		Pentecostal (e.g. "Born again"/"Saved")	Pentecostal (e.g. "Born again"/"Saved")		Occasionally (several times a year)	Frequent attendance	Extremely religious	Yes	No	No	No	No	No	No	No	No	No	No	Never	Never	Never	Never	Disagree	Disagree	Strongly agree	Strongly agree	Strongly agree	20 -24 years
23	Female	Private school	Mixed Black/White/Coloured/Indian/Asian	Mafikeng	Black African	South Africa	Third or fourth year	2013	Human and Social Sciences/Arts/Theology/Humanities	70%-74%	North/South Sotho	A college diploma	Matric (Grade 12)	Both my mother and father in the same household	We have about the same amount of moneyas most	Christian	Christian (Catholic)	Christian (Catholic)					Never	Only on special occasions	Moderately religious	No	No	No	No	No	No	No	No	No	No	Yes	Never	Never	Sometimes	Never	Agree	Neutral	Strongly disagree	Neutral	Strongly disagree	20 -24 years
21	Female	Government school in rural area (town)	Mixed Black/White/Coloured/Indian/Asian	Mafikeng	Black African	South Africa	Third or fourth year	2013	Human and Social Sciences/Arts/Theology/Humanities	70%-74%	North/South Sotho	An undergraduate degree	Some secondary education but not matric	Both my mother and father in the same household	We have about the same amount of moneyas most	Christian	Christian (Catholic)	Christian (Catholic)					Regularly (weekly)	Regularly (weekly)	Extremely religious	No	No	No	No	No	No	No	No	No	No	No	Never	Never	Never	Never	Strongly disagree	Strongly disagree	Strongly disagree	Strongly disagree	Strongly disagree	20 -24 years
24	Female	Government school in rural area (township)	Maiinly Black	Mafikeng	Black African	South Africa	Third or fourth year	2013	Human and Social Sciences/Arts/Theology/Humanities	60%-69%	North/South Sotho	Some secondary education but not matric	A college diploma	Both my mother and father in the same household	We have about the same amount of moneyas most	Christian	Christian (Protestant)	Christian (Protestant)	Anglican	Anglican	Anglican		Only on special occasions	Only on special occasions	Moderately religious	Yes	No	No	No	No	No	No	No	No	No	Yes	Sometimes	Never	Sometimes	Never	Agree	Agree	Strongly disagree	Agree	Strongly disagree	20 -24 years
21	Female	Government school in rural area (township)	Maiinly Black	Mafikeng	Black African	South Africa	Third or fourth year	2013	Human and Social Sciences/Arts/Theology/Humanities	70%-74%	North/South Sotho	A college diploma	A postgraduate degree	My mother and stepfather	We are richer than most	Christian	Christian (Protestant)	Christian (Protestant)	Pentecostal (e.g. "Born again"/"Saved")	Pentecostal (e.g. "Born again"/"Saved")	Pentecostal (e.g. "Born again"/"Saved")		Frequent attendance	Fairly regularly (almost weekly)	Moderately religious	No	No	No	No	No	No	No	No	No	No	Yes	Never	Never	Never	Never	Strongly disagree	Strongly disagree	Strongly disagree	Strongly disagree	Strongly disagree	20 -24 years
23	Female	Government school in urban area (surburb)	Mixed Black/White/Coloured/Indian/Asian	Mafikeng	Black African	South Africa	Third or fourth year	2012	Human and Social Sciences/Arts/Theology/Humanities	70%-74%	North/South Sotho	An undergraduate degree	Some secondary education but not matric	Only my mother	We have about the same amount of moneyas most	Christian	Christian (Protestant)	Christian (Protestant)	Methodist	Methodist	Methodist		Occasionally (several times a year)	Frequent attendance	Moderately religious	No	No	No	No	No	No	No	No	No	No	No	Never	Never	Sometimes	Never	Agree	Strongly disagree	Strongly disagree	Strongly disagree	Strongly disagree	20 -24 years
22	Female	Government school in urban area (township)	Maiinly Black	Mafikeng	Black African	South Africa	Third or fourth year	2013	Human and Social Sciences/Arts/Theology/Humanities	70%-74%	Nguni	Matric (Grade 12)	A college diploma	Other relatives (aunt, uncle, grandparent)	We have about the same amount of moneyas most	Christian	Christian (Protestant)		Baptist	Baptist			Fairly regularly (almost weekly)	Regularly (weekly)	Moderately religious	Yes	No	No	No	No	No	No	No	No	No	Yes	Never	Never	Sometimes	Never	Neutral	Strongly disagree	Strongly disagree	Neutral	Strongly disagree	20 -24 years
24	Female	Private school	Mixed Black/White/Coloured/Indian/Asian	Mafikeng	Black African	South Africa	Third or fourth year	2013	Human and Social Sciences/Arts/Theology/Humanities	70%-74%	Nguni	A college diploma	Matric (Grade 12)	Both my mother and father in the same household	We are richer than most	Christian	Christian (Catholic)	Christian (Catholic)					Frequent attendance	Frequent attendance	Extremely religious	No	No	No	No	No	No	No	No	No	No	No	Never	Never	Never	Never	Strongly disagree	Strongly disagree	Strongly disagree	Strongly disagree	Strongly disagree	20 -24 years
24	Female	Government school in rural area (township)	Maiinly Black	Mafikeng	Black African	South Africa	Third or fourth year	2013	Human and Social Sciences/Arts/Theology/Humanities	60%-69%	North/South Sotho	A college diploma	A college diploma	Both my mother and father in the same household	We are richer than most	Christian	Christian (Catholic)	Christian (Catholic)					Only on special occasions	Only on special occasions	Moderately religious	Yes	No	No	No	No	No	No	No	No	No	Yes	Sometimes	Sometimes	Sometimes	Never	Neutral	Neutral	Strongly disagree	Neutral	Strongly disagree	20 -24 years
21	Female	Government school in rural area (town)	Maiinly Black	Mafikeng	Black African	South Africa	Third or fourth year	2013	Human and Social Sciences/Arts/Theology/Humanities	60%-69%	North/South Sotho	A college diploma	Some secondary education but not matric	My mother and stepfather	We have about the same amount of moneyas most	Christian	Christian (Protestant)	Christian (Protestant)	Presbyterian	Presbyterian	Presbyterian		Fairly regularly (almost weekly)	Fairly regularly (almost weekly)	Moderately religious	No	No	No	Yes	Yes	No	No	No	No	No	No	Never	Never	Never	Never	Strongly disagree	Strongly disagree	Strongly disagree	Strongly disagree	Strongly disagree	20 -24 years
22	Female	Government school in urban area (surburb)	Maiinly Black	Mafikeng	Black African	South Africa	Third or fourth year	2013	Human and Social Sciences/Arts/Theology/Humanities	60%-69%	Nguni	A college diploma	Matric (Grade 12)	Both my mother and father in the same household	We have about the same amount of moneyas most	Christian	Christian (Protestant)	Christian (Protestant)	Methodist	Methodist	Methodist		Never	Never	Moderately religious	Yes	No	No	No	No	No	No	No	No	No	Yes	Sometimes	Sometimes	Sometimes	Never	Neutral	Neutral	Neutral	Neutral	Neutral	20 -24 years
19	Female	Government school in urban area (surburb)	Maiinly Black	Mafikeng	Black African	South Africa	Second year	2014	Commerce/Economic & Management Sciences/IT/Accounting	60%-69%	North/South Sotho	Matric (Grade 12)	A postgraduate degree	Both my mother and father in the same household	We have about the same amount of moneyas most	Christian			Methodist	Methodist	Methodist		Frequent attendance	Fairly regularly (almost weekly)	Extremely religious	No	No	No	No	No	No	No	No	No	No	No	Never	Never	Sometimes	Never	Agree	Agree	Strongly disagree	Agree	Disagree	< 20 years
19	Female	Government school in urban area (surburb)	Maiinly Black	Mafikeng	Black African	South Africa	Second year	2014	Commerce/Economic & Management Sciences/IT/Accounting	75% or more	North/South Sotho		A college diploma	Other relatives (aunt, uncle, grandparent)	We are poorer than most	Christian			Pentecostal (e.g. "Born again"/"Saved")				Occasionally (several times a year)	Regularly (weekly)	Moderately religious	Yes	No	No	No	No	No	No	No	No	No	No	Never	Never	Never	Never	Strongly disagree	Strongly disagree	Strongly disagree	Neutral	Strongly disagree	< 20 years
20	Female	Government school in urban area (surburb)	Mainly White	Mafikeng	Black African	South Africa	Second year	2014	Commerce/Economic & Management Sciences/IT/Accounting	60%-69%	English	An undergraduate degree	A college diploma	Both my mother and father in the same household	We are richer than most	Christian	Christian (Catholic)	Christian (Catholic)	Anglican	Anglican	Anglican		Frequent attendance	Frequent attendance	Extremely religious	Yes									Yes	Yes	Never	Sometimes	Sometimes	Never	Neutral	Disagree	Neutral	Neutral	Strongly agree	20 -24 years
20	Female	Private school	Mixed Black/White/Coloured/Indian/Asian	Mafikeng	Black African	South Africa	Second year	2014	Commerce/Economic & Management Sciences/IT/Accounting	50%-59%	North/South Sotho	A college diploma	Matric (Grade 12)	Both my mother and father in the same household	We are richer than most	Christian	Christian (Protestant)		Dutch Reformed	Dutch Reformed			Occasionally (several times a year)	Frequent attendance	Moderately religious	Yes	No	No	No	No	No	No	No		Yes	Yes	Always	Never	Always	Never	Neutral	Disagree	Strongly agree	Disagree	Strongly agree	20 -24 years
20	Female	Government school in urban area (surburb)	Mixed Black/White/Coloured/Indian/Asian	Mafikeng	Black African	South Africa	Second year	2014	Commerce/Economic & Management Sciences/IT/Accounting	60%-69%	North/South Sotho	A postgraduate degree	Matric (Grade 12)	Only my mother	We have about the same amount of moneyas most	Others	Other (specify)	Christian (Protestant)	Pentecostal (e.g. "Born again"/"Saved")	Pentecostal (e.g. "Born again"/"Saved")	Anglican		Regularly (weekly)	Regularly (weekly)	Extremely religious	No	No	No	No	No	No	No	No	No	No	No	Never	Never	Never	Never	Strongly disagree	Strongly disagree	Strongly disagree	Strongly disagree	Strongly disagree	20 -24 years
20	Female	Government school in urban area (surburb)	Mixed Black/White/Coloured/Indian/Asian	Mafikeng	Black African	South Africa	Second year	2014	Commerce/Economic & Management Sciences/IT/Accounting	50%-59%	North/South Sotho	An undergraduate degree	A college diploma	Both my mother and father in the same household	We are richer than most	Christian	Christian (Protestant)	Christian (Protestant)	Dutch Reformed	Dutch Reformed	Dutch Reformed		Frequent attendance	Regularly (weekly)	Extremely religious	No	No	No	No	No	No	No	No	No	No		Never	Never	Sometimes	Never	Agree	Agree	Disagree	Agree	Disagree	20 -24 years
20	Female	Government school in urban area (surburb)	Mixed Black/White/Coloured/Indian/Asian	Mafikeng	Black African	South Africa	Second year	2014	Commerce/Economic & Management Sciences/IT/Accounting	70%-74%	English	An undergraduate degree	An undergraduate degree	Both my mother and father in the same household	We are richer than most	Christian	Christian (Protestant)	Christian (Protestant)	Dutch Reformed	Dutch Reformed	Dutch Reformed	Dutch Reformed	Occasionally (several times a year)	Occasionally (several times a year)	Moderately religious	No	No	No	No	No	No	No	No	No	Yes	Yes	Never	Never	Sometimes	Never	Neutral	Disagree	Strongly agree	Neutral	Strongly agree	20 -24 years
21	Female	Government school in rural area (township)	Maiinly Black	Mafikeng	Black African	South Africa	Second year	2013	Commerce/Economic & Management Sciences/IT/Accounting	50%-59%	North/South Sotho	None/No education	Matric (Grade 12)	Both my mother and father in the same household	We are poorer than most	Christian	Christian (Catholic)	Christian (Catholic)					Regularly (weekly)	Regularly (weekly)	Extremely religious	No	No	No	No	No	No	No	No	No	No	Yes	Never	Never	Never	Never	Strongly disagree	Strongly disagree	Strongly disagree	Agree	Strongly disagree	20 -24 years
20	Female	Government school in urban area (township)	Maiinly Black	Mafikeng	Black African	South Africa	Second year	2014	Commerce/Economic & Management Sciences/IT/Accounting	50%-59%	North/South Sotho	A college diploma	An undergraduate degree	Only my father	We have about the same amount of moneyas most	Christian		Christian (Protestant)	Lutheran		Lutheran		Regularly (weekly)	Regularly (weekly)	Extremely religious	No	No	No	No	No	No	No	No	No	No	No	Never	Never	Never	Never	Strongly disagree	Strongly disagree	Strongly disagree	Strongly disagree	Strongly disagree	20 -24 years
20	Female	Private school	Mixed Black/White/Coloured/Indian/Asian	Mafikeng	Black African	South Africa	Second year	2014	Commerce/Economic & Management Sciences/IT/Accounting	70%-74%	English	An undergraduate degree	An undergraduate degree	Both my mother and father in the same household	We have about the same amount of moneyas most	Traditional African	No religious affiliation	Christian (Catholic)					Only on special occasions		Moderately religious	No	No	No	No	No	No	No	No	No	No	No	Never	Never	Never	Never	Strongly agree	Agree	Strongly disagree	Neutral	Strongly disagree	20 -24 years
20	Female	Government school in rural area (township)	Maiinly Black	Mafikeng	Black African	South Africa	Second year	2014	Commerce/Economic & Management Sciences/IT/Accounting	50%-59%	Non-Nguni	Matric (Grade 12)	An undergraduate degree	Only my mother	We have about the same amount of moneyas most	Christian	Christian (Protestant)	Christian (Protestant)	Lutheran	Lutheran	Methodist		Regularly (weekly)	Regularly (weekly)	Extremely religious	No	No	No	No	No	No	No	No	No		Yes	Never	Never	Sometimes	Never	Strongly disagree	Strongly disagree	Strongly disagree	Strongly disagree	Strongly disagree	20 -24 years
19	Female	Government school in urban area (surburb)	Mixed Black/White/Coloured/Indian/Asian	Mafikeng	Black African	South Africa	First year	2015	Commerce/Economic & Management Sciences/IT/Accounting	50%-59%	North/South Sotho	A postgraduate degree	A college diploma	Both my mother and father in the same household	We are richer than most	Christian	Christian (Protestant)	Christian (Protestant)	Dutch Reformed	Dutch Reformed	Dutch Reformed		Frequent attendance	Regularly (weekly)	Moderately religious	No	No	No	No	No	No	No	No	No	No	Yes	Never	Never	Sometimes	Never	Agree	Agree	Disagree	Agree	Disagree	< 20 years
21	Female	Government school in rural area (township)	Maiinly Black	Mafikeng	Black African	South Africa	First year	2015	Commerce/Economic & Management Sciences/IT/Accounting	50%-59%	North/South Sotho	Matric (Grade 12)	A college diploma	Other relatives (aunt, uncle, grandparent)	We have about the same amount of moneyas most	Christian	Christian (Catholic)	Christian (Catholic)	Pentecostal (e.g. "Born again"/"Saved")				Fairly regularly (almost weekly)	Occasionally (several times a year)	Extremely religious	No	No	No	No	No	No	No	No	No	No	No	Never	Never	Never	Never	Strongly disagree	Disagree	Strongly disagree	Disagree	Disagree	20 -24 years
20	Female	Government school in rural area (township)	Maiinly Black	Mafikeng	Black African	South Africa	First year	2015	Commerce/Economic & Management Sciences/IT/Accounting	50%-59%	North/South Sotho		A college diploma	Only my mother	We have about the same amount of moneyas most	Christian	Christian (Catholic)						Occasionally (several times a year)	Fairly regularly (almost weekly)	Extremely religious	Yes	No	No	No	No	No	No	No	No	Yes	Yes	Never	Never	Sometimes	Never	Strongly disagree	Strongly disagree	Strongly disagree	Neutral	Strongly disagree	20 -24 years
20	Female	Government school in urban area (surburb)	Maiinly Black	Mafikeng	Black African	South Africa	First year	2015	Commerce/Economic & Management Sciences/IT/Accounting	60%-69%	North/South Sotho	Matric (Grade 12)	A postgraduate degree	Only my mother	We are poorer than most	Christian	Christian (Protestant)		Church of Christ	Church of Christ		Church of Christ	Fairly regularly (almost weekly)	Fairly regularly (almost weekly)	Not religious at all	No	No	No	No	No	No	No	No	No	No	No	Never	Never	Sometimes	Never	Strongly disagree	Strongly disagree	Strongly disagree	Agree	Strongly disagree	20 -24 years
20	Female	Government school in urban area (surburb)	Maiinly Black	Mafikeng	Black African	South Africa	First year	2015	Commerce/Economic & Management Sciences/IT/Accounting	60%-69%	North/South Sotho	A college diploma	Matric (Grade 12)	Other relatives (aunt, uncle, grandparent)	We have about the same amount of moneyas most	Christian	Christian (Protestant)	Christian (Protestant)	Pentecostal (e.g. "Born again"/"Saved")			Church of Christ	Fairly regularly (almost weekly)	Fairly regularly (almost weekly)	Moderately religious	No	No	No	No	No	No	No	No	No	No	Yes	Never	Never	Always	Never	Strongly disagree	Strongly disagree	Strongly disagree	Agree	Disagree	20 -24 years
18	Female	Government school in urban area (surburb)	Mixed Black/White/Coloured/Indian/Asian	Mafikeng	Black African	South Africa	First year	2015	Commerce/Economic & Management Sciences/IT/Accounting	60%-69%	North/South Sotho	Some secondary education but not matric	A postgraduate degree	Both my mother and father in the same household	We have about the same amount of moneyas most		Christian (Protestant)	Christian (Protestant)	Methodist	Methodist	Methodist		Frequent attendance	Frequent attendance	Extremely religious	No	No	No	No	No	No	No	No	No	No	Yes	Never	Never	Sometimes	Never	Agree	Neutral	Neutral	Agree	Disagree	< 20 years
20	Female	Government school in urban area (surburb)	Mainly White	Mafikeng	Black African	South Africa	First year	2015	Commerce/Economic & Management Sciences/IT/Accounting	75% or more	Nguni	None/No education	An undergraduate degree	Only my mother	We are poorer than most	Traditional African	No religious affiliation	No religious affiliation					Never	Never	Extremely religious	Yes	No	No	No	No	No	No	No	No	Yes	Yes	Always	Never	Always	Always	Strongly disagree	Strongly disagree	Disagree	Strongly disagree	Strongly disagree	20 -24 years
18	Female	Government school in urban area (surburb)	Maiinly Black	Mafikeng	Black African	South Africa	First year	2015	Commerce/Economic & Management Sciences/IT/Accounting	70%-74%	Nguni	A postgraduate degree	A postgraduate degree	Other relatives (aunt, uncle, grandparent)	We are richer than most	Christian	Christian (Protestant)	Christian (Protestant)					Frequent attendance	Regularly (weekly)	Extremely religious	No	No	No	No	No	No	No	No	No	Yes	Yes	Never	Never	Sometimes	Never	Neutral	Strongly disagree	Strongly disagree	Strongly disagree	Strongly disagree	< 20 years
19	Female	Government school in rural area (township)	Maiinly Black	Mafikeng	Black African	South Africa	First year	2015	Commerce/Economic & Management Sciences/IT/Accounting	70%-74%	North/South Sotho	None/No education	None/No education	Other relatives (aunt, uncle, grandparent)	We are poorer than most	Christian			Pentecostal (e.g. "Born again"/"Saved")				Only on special occasions	Regularly (weekly)	Moderately religious	No	No	No	No	No	No	No	No	No	No	No	Never	Never	Never	Never	Neutral	Disagree	Disagree	Disagree	Disagree	< 20 years
19	Female	Government school in rural area (town)	Mixed Black/White/Coloured/Indian/Asian	Mafikeng	Black African	South Africa	First year	2015	Commerce/Economic & Management Sciences/IT/Accounting	70%-74%	English	An undergraduate degree		Both my mother and father in the same household	We have about the same amount of moneyas most	Christian	Christian (Protestant)	Christian (Protestant)	Methodist	Methodist	Methodist		Fairly regularly (almost weekly)	Fairly regularly (almost weekly)	Extremely religious	No	No	No	No	No	No	No	No	No	No	No	Never	Never	Never	Never	Strongly disagree	Strongly disagree	Strongly disagree	Strongly disagree	Strongly disagree	< 20 years
19	Female	Government school in rural area (township)	Maiinly Black	Mafikeng	Black African	South Africa	First year	2015	Commerce/Economic & Management Sciences/IT/Accounting	50%-59%	North/South Sotho	A college diploma	A postgraduate degree	Both my mother and father in the same household	We have about the same amount of moneyas most	Christian	Christian (Catholic)	Christian (Catholic)					Fairly regularly (almost weekly)	Fairly regularly (almost weekly)	Moderately religious	No	No	No	No	No	No	No	No	No	No	Yes	Never	Never	Never	Never	Strongly disagree	Strongly disagree	Strongly disagree	Strongly disagree	Strongly disagree	< 20 years
21	Female	Government school in urban area (township)	Maiinly Black	Mafikeng	Black African	South Africa	Third or fourth year	2013	Commerce/Economic & Management Sciences/IT/Accounting	75% or more	North/South Sotho	Matric (Grade 12)	Matric (Grade 12)	Only my mother	We have about the same amount of moneyas most	Christian	Christian (Catholic)	Christian (Catholic)					Fairly regularly (almost weekly)	Fairly regularly (almost weekly)	Moderately religious	Yes	No	No	No	No	No	No	No	No	Yes	Yes	Sometimes	Sometimes	Sometimes	Never	Neutral	Strongly disagree	Neutral	Neutral	Strongly disagree	20 -24 years
23	Female	Government school in rural area (township)	Maiinly Black	Mafikeng	Black African	South Africa	Third or fourth year	2013	Commerce/Economic & Management Sciences/IT/Accounting	60%-69%	North/South Sotho		A postgraduate degree	Only my mother	We are poorer than most	Christian	Christian (Catholic)						Regularly (weekly)	Fairly regularly (almost weekly)	Moderately religious	No	No	No	No	No	No	No	No	No	No	Yes	Never	Never	Sometimes	Never	Neutral	Neutral		Neutral	Neutral	20 -24 years
22	Female	Government school in rural area (township)	Maiinly Black	Mafikeng	Black African	South Africa	Third or fourth year	2013	Commerce/Economic & Management Sciences/IT/Accounting	75% or more	North/South Sotho	Matric (Grade 12)	Matric (Grade 12)	Both my mother and father in the same household	We have about the same amount of moneyas most	Christian	Christian (Protestant)	Christian (Protestant)	Pentecostal (e.g. "Born again"/"Saved")	Pentecostal (e.g. "Born again"/"Saved")	Pentecostal (e.g. "Born again"/"Saved")		Regularly (weekly)	Regularly (weekly)	Extremely religious	No	No	No	No	No	No	No	No	No	No	No	Never	Never	Never	Never	Neutral	Neutral	Strongly agree	Neutral	Disagree	20 -24 years
21	Female	Government school in urban area (surburb)	Mixed Black/White/Coloured/Indian/Asian	Mafikeng	Black African	South Africa	Third or fourth year	2013	Commerce/Economic & Management Sciences/IT/Accounting	75% or more	English	An undergraduate degree	An undergraduate degree	Both my mother and father in the same household	We are richer than most	Christian	Christian (Catholic)	Christian (Catholic)					Regularly (weekly)	Regularly (weekly)	Extremely religious	No	No	No	No	No	No	No	No	No	No	Yes	Never	Never	Sometimes	Never	Neutral	Disagree	Strongly disagree	Neutral	Strongly disagree	20 -24 years
22	Female	Government school in rural area (township)	Maiinly Black	Mafikeng	Black African	South Africa	Third or fourth year	2013	Commerce/Economic & Management Sciences/IT/Accounting	50%-59%	Non-Nguni		A college diploma	Only my mother	We are poorer than most	Christian	Christian (Protestant)		Zionist Christian Church	Zionist Christian Church			Frequent attendance	Fairly regularly (almost weekly)	Moderately religious	Yes	No	No	No	No	No	No	No	No	Yes	Yes	Sometimes	Sometimes	Sometimes	Never	Agree	Strongly agree	Neutral	Neutral	Strongly agree	20 -24 years
23	Female	Government school in rural area (township)	Maiinly Black	Mafikeng	Black African	South Africa	Third or fourth year	2013	Commerce/Economic & Management Sciences/IT/Accounting	60%-69%	North/South Sotho		A college diploma	Only my mother	We have about the same amount of moneyas most	Christian	Christian (Protestant)		Dutch Reformed	Dutch Reformed			Frequent attendance	Fairly regularly (almost weekly)	Moderately religious	No	No	No	No	No	No	No	No	No	Yes	No	Always	Never	Sometimes	Never	Strongly agree	Agree	Strongly disagree	Strongly disagree	Strongly disagree	20 -24 years
23	Female	Government school in urban area (township)	Maiinly Black	Mafikeng	Black African	South Africa	Third or fourth year	2013	Commerce/Economic & Management Sciences/IT/Accounting	50%-59%	North/South Sotho	Matric (Grade 12)	Matric (Grade 12)	Both my mother and father in the same household	We have about the same amount of moneyas most	Christian	Christian (Protestant)	Christian (Protestant)	Lutheran	Lutheran	Lutheran		Frequent attendance	Fairly regularly (almost weekly)	Moderately religious	No	No	No	No	No	No	No	No	No	No	Yes	Never	Never	Sometimes	Never	Strongly disagree	Strongly disagree	Disagree	Neutral	Strongly disagree	20 -24 years
24	Female	Government school in rural area (town)	Mixed Black/White/Coloured/Indian/Asian	Mafikeng	Black African	South Africa	Third or fourth year	2013	Commerce/Economic & Management Sciences/IT/Accounting	75% or more	Non-Nguni	Matric (Grade 12)	None/No education	Only my mother	We are poorer than most	Christian	Christian (Protestant)		Zionist Christian Church	Zionist Christian Church			Frequent attendance	Fairly regularly (almost weekly)	Moderately religious	Yes	No	No	No	No	No	No	No	No	Yes	Yes	Sometimes	Sometimes	Always	Never	Strongly disagree	Strongly disagree	Agree			20 -24 years
22	Female	Government school in rural area (town)	Mixed Black/White/Coloured/Indian/Asian	Mafikeng	Black African	South Africa	Third or fourth year	2013	Commerce/Economic & Management Sciences/IT/Accounting	70%-74%	Non-Nguni	A college diploma	An undergraduate degree	Both my mother and father in the same household	We have about the same amount of moneyas most	Christian	Christian (Protestant)	Christian (Protestant)	Dutch Reformed	Dutch Reformed	Dutch Reformed		Fairly regularly (almost weekly)	Regularly (weekly)	Extremely religious	No	No	No	No	No	No	No	No	No	No	Yes	Never	Never	Sometimes	Never	Neutral	Disagree	Strongly disagree	Strongly disagree	Strongly disagree	20 -24 years
24	Female	Government school in urban area (surburb)	Mixed Black/White/Coloured/Indian/Asian	Mafikeng	Black African	South Africa	First year	2013	Commerce/Economic & Management Sciences/IT/Accounting	70%-74%	English	A college diploma	None/No education	Some of the time in my mother's home, and some in my father's home	We have about the same amount of moneyas most	Christian	Christian (Protestant)	Christian (Protestant)	Methodist	Methodist	Methodist		Fairly regularly (almost weekly)	Regularly (weekly)	Extremely religious	No	No	No	No	No	No	No	No	No	No	Yes	Never	Never	Never	Never	Neutral	Disagree	Strongly agree	Neutral	Neutral	20 -24 years
21	Female	Other (please specify)	Maiinly Black	Mafikeng	Black African	South Africa	Third or fourth year	2013	Commerce/Economic & Management Sciences/IT/Accounting	60%-69%	North/South Sotho	A college diploma	A college diploma	Both my mother and father in the same household	We have about the same amount of moneyas most	Christian	Christian (Protestant)	Christian (Protestant)					Regularly (weekly)	Regularly (weekly)	Extremely religious	No	No	No	No	No	No	No	No	No	Yes	Yes	Never	Never	Sometimes	Never	Strongly disagree	Strongly disagree	Strongly disagree	Strongly disagree	Strongly disagree	20 -24 years
21	Female	Government school in rural area (town)	Maiinly Black	Mafikeng	Black African	South Africa	Third or fourth year	2013	Commerce/Economic & Management Sciences/IT/Accounting	60%-69%	North/South Sotho	Some secondary education but not matric	Matric (Grade 12)	Both my mother and father in the same household	We are poorer than most	Christian			Lutheran	Lutheran	Lutheran		Fairly regularly (almost weekly)	Fairly regularly (almost weekly)	Extremely religious	No	No	No	No	No	No	No	No	No	Yes	Yes	Never	Never	Sometimes	Always	Neutral	Neutral	Disagree	Disagree	Disagree	20 -24 years
21	Female	Government school in urban area (township)	Maiinly Black	Mafikeng	Black African	South Africa	Third or fourth year	2013	Commerce/Economic & Management Sciences/IT/Accounting	60%-69%	North/South Sotho	Matric (Grade 12)	Matric (Grade 12)	Both my mother and father in the same household	We have about the same amount of moneyas most	Christian	Christian (Protestant)	Christian (Protestant)	Zionist Christian Church	Zionist Christian Church	Zionist Christian Church		Regularly (weekly)	Regularly (weekly)	Moderately religious	No	No	No	No	No	No	No	No	No	No	No	Never	Never	Never	Never	Neutral	Disagree	Strongly agree	Disagree	Strongly agree	20 -24 years
22	Female	Government school in urban area (surburb)	Mixed Black/White/Coloured/Indian/Asian	Mafikeng	Black African	South Africa	Third or fourth year	2013	Commerce/Economic & Management Sciences/IT/Accounting	70%-74%	English	A postgraduate degree	Primary education (some or complete)	Both my mother and father in the same household	We are richer than most	Christian	Christian (Catholic)	Christian (Catholic)					Frequent attendance	Regularly (weekly)	Moderately religious	Yes	No	No	No	No	No	No	No	No	No	Yes	Never	Always	Sometimes	Never	Neutral	Neutral	Neutral	Neutral	Neutral	20 -24 years
	Female	Government school in rural area (township)	Maiinly Black	Mafikeng	Black African	South Africa	Third or fourth year	2012	Education/Education Sciences	70%-74%	North/South Sotho	Matric (Grade 12)	Matric (Grade 12)	Both my mother and father in the same household	We have about the same amount of moneyas most	Christian	Christian (Protestant)	Christian (Protestant)	Seventh Day Adventist	Seventh Day Adventist	Seventh Day Adventist		Regularly (weekly)	Occasionally (several times a year)	Moderately religious	Yes	No	No	No	No	No	No	No	No	Yes	Yes	Sometimes	Never	Sometimes	Never	Neutral	Disagree	Disagree	Neutral	Strongly agree
21	Female	Government school in urban area (township)	Maiinly Black	Mafikeng	Black African	South Africa	First year	2015	Education/Education Sciences	60%-69%	North/South Sotho		A college diploma	Guardian/foster parent who is not a relative	We are poorer than most	Christian	Christian (Protestant)		Church of Christ	Church of Christ			Regularly (weekly)	Frequent attendance	Extremely religious	No	No	No	No	No	No	No	No	No	No	Yes	Never	Never	Sometimes	Never	Agree	Disagree		Agree	Strongly disagree	20 -24 years
21	Female	Government school in rural area (town)	Maiinly Black	Mafikeng	Black African	South Africa	First year	2015	Education/Education Sciences	50%-59%	English	Matric (Grade 12)	Matric (Grade 12)	Both my mother and father in the same household	We are poorer than most	Christian	Christian (Protestant)	Traditional African	Pentecostal (e.g. "Born again"/"Saved")	Pentecostal (e.g. "Born again"/"Saved")			Regularly (weekly)	Regularly (weekly)	Moderately religious	No	No	No	No	No	No	No	No	No	No	No	Never	Never	Sometimes	Never	Neutral	Disagree	Strongly agree	Strongly agree	Strongly agree	20 -24 years
22	Female	Government school in urban area (township)	Maiinly Black	Mafikeng	Black African	South Africa	First year	2015	Education/Education Sciences	60%-69%	North/South Sotho	A college diploma	Matric (Grade 12)	Other relatives (aunt, uncle, grandparent)	We have about the same amount of moneyas most	Christian	Christian (Protestant)	Christian (Protestant)	Anglican	Anglican	Anglican		Occasionally (several times a year)	Frequent attendance	Moderately religious	No	No	No	No	No	No	No	No	No		Yes	Never	Never	Sometimes	Never	Neutral	Disagree	Disagree		Strongly disagree	20 -24 years
19	Female	Government school in rural area (town)	Maiinly Black	Mafikeng	Black African	South Africa	First year	2015	Education/Education Sciences	60%-69%	North/South Sotho	A college diploma	Matric (Grade 12)	Other relatives (aunt, uncle, grandparent)	We have about the same amount of moneyas most		Christian (Protestant)	Christian (Protestant)	Zionist Christian Church	Zionist Christian Church	Zionist Christian Church	Zionist Christian Church	Frequent attendance	Regularly (weekly)	Moderately religious																					< 20 years
21	Female	Home schooling	Maiinly Black	Mafikeng	Black African	South Africa	First year	2015	Education/Education Sciences	70%-74%	North/South Sotho	A college diploma	Some secondary education but not matric	Only my mother	We are poorer than most	Christian	Christian (Protestant)	Christian (Protestant)	Zionist Christian Church	Zionist Christian Church	Zionist Christian Church	Zionist Christian Church	Frequent attendance	Frequent attendance	Moderately religious	Yes	No	No	No	No	No	No	No	No	Yes	Yes	Sometimes	Sometimes	Sometimes	Never	Neutral	Neutral	Strongly disagree	Strongly disagree	Strongly disagree	20 -24 years
22	Female	Government school in urban area (surburb)	Mixed Black/White/Coloured/Indian/Asian	Mafikeng	Black African	South Africa	Third or fourth year	2013	Education/Education Sciences	70%-74%	English	Primary education (some or complete)	A college diploma	Both my mother and father in the same household	We have about the same amount of moneyas most	Others	Other (specify)	Other (specify)					Frequent attendance	Fairly regularly (almost weekly)	Moderately religious	Yes	No	No	No	No	No	No	No	No	No	No	Never	Never	Sometimes	Never	Strongly disagree	Strongly disagree	Strongly disagree	Strongly disagree	Strongly disagree	20 -24 years
19	Female	Government school in rural area (township)	Maiinly Black	Mafikeng	Black African	South Africa	First year	2015	Human and Social Sciences/Arts/Theology/Humanities	50%-59%	North/South Sotho	Some secondary education but not matric	A postgraduate degree	Other relatives (aunt, uncle, grandparent)	We have about the same amount of moneyas most	Christian	Christian (Catholic)	Christian (Catholic)					Occasionally (several times a year)	Frequent attendance	Moderately religious	No	No	No	No	No	No	No	No	No	No	No	Never	Never	Never	Never	Neutral	Neutral	Neutral	Neutral	Neutral	< 20 years
23	Female	Government school in rural area (town)	Maiinly Black	Mafikeng	Black African	South Africa	Second year	2014	Education/Education Sciences	70%-74%	English	Matric (Grade 12)	An undergraduate degree	Both my mother and father in the same household	We have about the same amount of moneyas most	Christian	Christian (Catholic)	Christian (Catholic)	Church of Christ	Baptist	Anglican		Occasionally (several times a year)	Frequent attendance	Moderately religious	No	No	No	No	No	No	No	No	No	No	No	Never	Never	Sometimes	Never	Neutral	Disagree	Strongly disagree	Agree	Disagree	20 -24 years
19	Female	Government school in urban area (surburb)	Maiinly Black	Mafikeng	Black African	South Africa	Second year	2014	Education/Education Sciences	60%-69%	Nguni	A college diploma	Primary education (some or complete)	Both my mother and father in the same household	We have about the same amount of moneyas most	Christian	Christian (Catholic)	Christian (Catholic)					Occasionally (several times a year)	Fairly regularly (almost weekly)	Moderately religious	Yes									Yes	Yes	Sometimes	Never	Sometimes	Never	Neutral	Neutral	Strongly disagree	Strongly disagree	Strongly disagree	< 20 years
24	Female	Government school in rural area (township)	Maiinly Black	Mafikeng	Black African	South Africa	Second year	2014	Education/Education Sciences	50%-59%	North/South Sotho	Primary education (some or complete)	Matric (Grade 12)	Both my mother and father in the same household	We have about the same amount of moneyas most	Christian	Christian (Catholic)	Christian (Catholic)					Regularly (weekly)		Moderately religious	No	No	No	No	No	No	No	No	No	No	No	Never	Never	Never	Never	Strongly disagree	Strongly disagree	Strongly disagree	Strongly disagree	Strongly disagree	20 -24 years
26	Female	Government school in rural area (township)	Maiinly Black	Mafikeng	Black African	South Africa	Third or fourth year	2012	Education/Education Sciences	70%-74%	North/South Sotho		An undergraduate degree	Only my mother	We are poorer than most	Traditional African			Methodist				Regularly (weekly)	Regularly (weekly)	Extremely religious	No	No	No	No	No	No	No	No	No	No	No	Never	Never	Never	Never	Strongly disagree	Strongly disagree	Strongly disagree	Strongly disagree	Strongly disagree	25 years and above
22	Female	Government school in rural area (township)	Maiinly Black	Mafikeng	Black African	South Africa	Third or fourth year	2012	Education/Education Sciences	75% or more	North/South Sotho	None/No education	Matric (Grade 12)	Both my mother and father in the same household	We have about the same amount of moneyas most			Christian (Protestant)	Church of Christ	Church of Christ	Church of Christ		Frequent attendance	Regularly (weekly)	Extremely religious	No	No	No	No	No	No	No	No	No	No	No	Never	Never	Never	Never	Strongly disagree	Strongly disagree	Strongly disagree	Strongly disagree	Strongly disagree	20 -24 years
24	Female	Government school in rural area (town)	Maiinly Black	Mafikeng	Black African	South Africa	Third or fourth year	2012	Education/Education Sciences	60%-69%	North/South Sotho		Primary education (some or complete)	Only my mother	We have about the same amount of moneyas most	Christian	Christian (Catholic)						Occasionally (several times a year)	Frequent attendance	Extremely religious	Yes									Yes		Never	Never	Never	Never	Neutral	Strongly disagree	Strongly disagree	Disagree	Strongly disagree	20 -24 years
24	Female	Government school in urban area (township)	Maiinly Black	Mafikeng	Black African	South Africa	Third or fourth year	2012	Education/Education Sciences	60%-69%	North/South Sotho	Matric (Grade 12)	Some secondary education but not matric	Only my mother	We have about the same amount of moneyas most		Christian (Catholic)	Christian (Catholic)	Anglican	Anglican			Occasionally (several times a year)	Fairly regularly (almost weekly)	Moderately religious	No	No	No	No	No	No	No	No	No	No	No	Never	Never		Never	Strongly disagree	Strongly disagree	Strongly disagree	Strongly disagree	Strongly disagree	20 -24 years
24	Female	Government school in urban area (surburb)	Mainly White	Mafikeng	Black African	South Africa	First year	2015	Education/Education Sciences	60%-69%	North/South Sotho	Some secondary education but not matric	A postgraduate degree	Some of the time in my mother's home, and some in my father's home	We have about the same amount of moneyas most	Christian		Christian (Protestant)	Church of Christ			Church of Christ	Only on special occasions	Only on special occasions	Moderately religious	Yes	No	Yes	Yes	No	No	Yes	No	Yes	Yes	Yes	Always	Always	Always	Never	Strongly disagree	Strongly disagree	Strongly disagree	Agree	Strongly disagree	20 -24 years
18	Female	Government school in rural area (township)	Maiinly Black	Mafikeng	Black African	South Africa	First year	2015	Education/Education Sciences	70%-74%	North/South Sotho	A postgraduate degree	Matric (Grade 12)	Both my mother and father in the same household	We have about the same amount of moneyas most	Christian	Christian (Protestant)	Christian (Protestant)	Church of Christ	Church of Christ	Church of Christ		Occasionally (several times a year)	Fairly regularly (almost weekly)	Extremely religious	No	No	No	No	No	No	No	No	No	No	Yes	Never	Never	Sometimes	Never	Disagree	Strongly disagree	Neutral	Disagree	Strongly disagree	< 20 years
19	Female	Government school in rural area (township)	Maiinly Black	Mafikeng	Black African	South Africa	First year	2015	Education/Education Sciences	60%-69%	North/South Sotho	Some secondary education but not matric	Some secondary education but not matric	Other relatives (aunt, uncle, grandparent)	We have about the same amount of moneyas most	Christian	Christian (Protestant)	Christian (Protestant)	Church of Christ	Church of Christ	Church of Christ	Church of Christ	Regularly (weekly)	Fairly regularly (almost weekly)	Extremely religious	No	No	No	No	No	No	No	No	No	No	No	Never	Never	Never	Never	Strongly disagree	Strongly disagree	Strongly disagree	Strongly disagree	Strongly disagree	< 20 years
19	Female	Government school in urban area (township)	Mixed Black/White/Coloured/Indian/Asian	Mafikeng	White	South Africa	First year	2015	Education/Education Sciences	70%-74%	Afrikaan	Some secondary education but not matric	Matric (Grade 12)	Both my mother and father in the same household	We are poorer than most	Christian	Christian (Protestant)	Christian (Protestant)	Church of Christ	Church of Christ	Church of Christ		Occasionally (several times a year)	Occasionally (several times a year)	Extremely religious	Yes	No	No	No	No	No	No	No	No	Yes	Yes	Never	Never	Sometimes	Sometimes	Neutral	Neutral	Strongly disagree	Neutral	Neutral	< 20 years
19	Female	Government school in urban area (township)	Mixed Black/White/Coloured/Indian/Asian	Mafikeng	White	South Africa	First year	2015	Education/Education Sciences	60%-69%	Afrikaan	Matric (Grade 12)	Matric (Grade 12)	Both my mother and father in the same household	We are richer than most	Christian	Christian (Protestant)	Christian (Protestant)	Church of Christ	Church of Christ	Church of Christ	Church of Christ	Regularly (weekly)	Regularly (weekly)	Extremely religious	No	No	No	No	No	No	No	No	No	No	No	Never	Never	Sometimes	Never	Strongly disagree	Strongly disagree	Strongly disagree	Neutral	Strongly disagree	< 20 years
20	Female	Government school in rural area (town)	Mixed Black/White/Coloured/Indian/Asian	Mafikeng	White	South Africa	Second year	2014	Education/Education Sciences	60%-69%	Afrikaan	Some secondary education but not matric	Matric (Grade 12)	Both my mother and father in the same household	We are poorer than most	Christian	Christian (Protestant)	Christian (Protestant)					Occasionally (several times a year)	Never	Moderately religious	No	No	No	No	No	No	No	No	No	Yes	Yes	Always	Never	Sometimes	Never	Disagree	Disagree	Disagree	Neutral	Disagree	20 -24 years
21	Female	Government school in rural area (township)	Maiinly Black	Mafikeng	Black African	South Africa	Second year	2014	Education/Education Sciences	60%-69%	North/South Sotho	None/No education	A college diploma	Both my mother and father in the same household	We are poorer than most								Occasionally (several times a year)	Regularly (weekly)	Moderately religious	No	No	No	No	No	No	No	No	No	No	No	Never	Never	Never	Never	Disagree	Neutral	Strongly disagree	Disagree	Strongly disagree	20 -24 years
	Female	Home schooling	Maiinly Black	Mafikeng	Black African	South Africa	Third or fourth year	2013	Education/Education Sciences	70%-74%	North/South Sotho	A college diploma	Some secondary education but not matric	Other relatives (aunt, uncle, grandparent)	We have about the same amount of moneyas most	Christian							Occasionally (several times a year)	Regularly (weekly)	Moderately religious	No	No	No	No	No	No	No	No	No	No	No	Never	Never	Sometimes	Never	Neutral	Strongly agree	Strongly agree	Strongly agree	Strongly agree
20	Female	Government school in rural area (town)	Mainly White	Mafikeng	White	South Africa	Second year	2014	Education/Education Sciences	60%-69%	Afrikaan	Matric (Grade 12)	A college diploma	Both my mother and father in the same household	We are poorer than most	Christian	Christian (Protestant)	Christian (Protestant)	Church of Christ	Church of Christ	Church of Christ		Fairly regularly (almost weekly)	Occasionally (several times a year)	Extremely religious	No	No	No	No	No	No	No	No	No	No	Yes	Never	Never	Sometimes	Never	Strongly disagree	Strongly disagree	Strongly disagree	Strongly disagree	Strongly disagree	20 -24 years
22	Female	Government school in urban area (surburb)	Mixed Black/White/Coloured/Indian/Asian	Mafikeng	Black African	South Africa	Third or fourth year	2013	Education/Education Sciences	60%-69%	North/South Sotho	A college diploma	None/No education	Other relatives (aunt, uncle, grandparent)	We have about the same amount of moneyas most	Christian	Christian (Protestant)	Christian (Protestant)	Independent			Methodist	Never	Frequent attendance	Moderately religious	No	No	No	No	No	No	No	No	No	Yes	Yes	Never	Never	Sometimes	Never	Neutral	Disagree	Strongly disagree	Neutral	Strongly disagree	20 -24 years
20	Female	Government school in urban area (township)	Maiinly Black	Mafikeng	Black African	South Africa	Second year	2014	Education/Education Sciences	75% or more	English	A postgraduate degree	Matric (Grade 12)	Both my mother and father in the same household	We have about the same amount of moneyas most	Christian	Christian (Protestant)	Christian (Protestant)	Church of Christ	Church of Christ	Church of Christ		Frequent attendance	Frequent attendance	Moderately religious	No	No	No	No	No	No	No	No	No	No	Yes	Never	Never	Sometimes	Never	Strongly disagree	Strongly disagree	Strongly disagree	Strongly disagree	Strongly disagree	20 -24 years
21	Female	Government school in rural area (township)	Maiinly Black	Mafikeng	Black African	South Africa	Third or fourth year	2013	Education/Education Sciences	50%-59%	North/South Sotho	A postgraduate degree	Matric (Grade 12)	Other relatives (aunt, uncle, grandparent)	We are richer than most	Christian	Christian (Catholic)	Christian (Catholic)	Methodist	Methodist	Methodist	Methodist	Frequent attendance	Frequent attendance	Moderately religious	Yes	No	No	No	No	No	No	No	No	Yes	Yes	Sometimes	Sometimes	Sometimes	Never	Agree	Disagree	Disagree	Disagree	Strongly disagree	20 -24 years
22	Female	Government school in rural area (township)	Maiinly Black	Mafikeng	Black African	South Africa	Third or fourth year	2013	Education/Education Sciences	60%-69%	North/South Sotho	Some secondary education but not matric	None/No education	Both my mother and father in the same household	We have about the same amount of moneyas most	Christian	Christian (Protestant)	Christian (Protestant)	Zionist Christian Church	Zionist Christian Church	Zionist Christian Church		Fairly regularly (almost weekly)	Fairly regularly (almost weekly)	Moderately religious	No	No	No	No	No	No	No	No	No	No	Yes	Never	Never	Sometimes	Never	Neutral	Neutral	Strongly disagree	Disagree	Strongly disagree	20 -24 years
22	Female	Government school in urban area (township)	Mixed Black/White/Coloured/Indian/Asian	Mafikeng	Black African	South Africa	Second year	2014	Education/Education Sciences	70%-74%	English	Primary education (some or complete)	A postgraduate degree	Only my mother	We are poorer than most	Christian	Traditional African	Christian (Catholic)	Pentecostal (e.g. "Born again"/"Saved")	Lutheran	Anglican		Frequent attendance	Frequent attendance	Moderately religious	No	No	No	No	No	No	No	No	No	No	No	Never	Never	Never	Never	Disagree	Disagree	Strongly disagree	Disagree	Strongly disagree	20 -24 years
20	Female		Maiinly Black	Mafikeng	Black African	South Africa	Second year	2014	Education/Education Sciences	60%-69%	North/South Sotho	A postgraduate degree	Matric (Grade 12)	Both my mother and father in the same household	We have about the same amount of moneyas most	Christian	Christian (Protestant)	Christian (Protestant)	Pentecostal (e.g. "Born again"/"Saved")	Pentecostal (e.g. "Born again"/"Saved")	Pentecostal (e.g. "Born again"/"Saved")		Regularly (weekly)	Regularly (weekly)	Moderately religious	No	No	No	No	No	No	No	No	No	No	No	Never	Never	Sometimes	Never	Neutral	Neutral	Strongly disagree	Neutral	Strongly disagree	20 -24 years
21	Female	Government school in urban area (township)	Maiinly Black	Mafikeng	Black African	South Africa	Second year	2014	Education/Education Sciences	70%-74%	North/South Sotho	Matric (Grade 12)	Some secondary education but not matric	Only my mother	We are poorer than most	Christian	Christian (Catholic)	Christian (Catholic)					Regularly (weekly)	Regularly (weekly)	Moderately religious	No	No	No	No	No	No	No	No	No	No	Yes	Never	Never	Never	Never	Strongly agree	Neutral	Strongly disagree	Neutral	Strongly disagree	20 -24 years
21	Female	Government school in urban area (surburb)	Mixed Black/White/Coloured/Indian/Asian	Mafikeng	White	South Africa	Second year	2014	Education/Education Sciences	60%-69%	English	Some secondary education but not matric	Matric (Grade 12)	Both my mother and father in the same household	We have about the same amount of moneyas most	Christian	Christian (Protestant)	Christian (Protestant)	Methodist	Methodist	Methodist		Occasionally (several times a year)	Occasionally (several times a year)	Moderately religious	Yes	No	No	No	No	No	No	No	No	Yes	Yes	Always	Sometimes	Sometimes	Never	Neutral	Strongly agree	Strongly agree	Strongly agree	Disagree	20 -24 years
21	Female	Government school in urban area (township)	Maiinly Black	Mafikeng	Black African	South Africa	Third or fourth year	2013	Education/Education Sciences	70%-74%	North/South Sotho	Primary education (some or complete)	Some secondary education but not matric	Only my mother	We have about the same amount of moneyas most	Others	Other (specify)	Other (specify)					Regularly (weekly)	Regularly (weekly)	Moderately religious	No	No	No	No	No	No	No	No	No	No	Yes	Never	Never	Sometimes	Never	Strongly disagree	Strongly disagree	Strongly disagree	Neutral	Disagree	20 -24 years
23	Female	Government school in rural area (township)	Maiinly Black	Mafikeng	Black African	South Africa	Third or fourth year	2012	Education/Education Sciences	60%-69%	North/South Sotho	A college diploma	Some secondary education but not matric	Both my mother and father in the same household	We have about the same amount of moneyas most	Christian	Christian (Catholic)	Christian (Catholic)					Regularly (weekly)	Regularly (weekly)	Extremely religious	No	No	No	No	No	No	No	No	No	No	No	Never	Never	Never	Never	Disagree	Disagree	Disagree	Disagree	Disagree	20 -24 years
24	Female	Government school in urban area (township)	Mixed Black/White/Coloured/Indian/Asian	Mafikeng	Black African	South Africa	Third or fourth year	2012	Education/Education Sciences	70%-74%	English	An undergraduate degree	Some secondary education but not matric	Both my mother and father in the same household	We are richer than most	Christian	Christian (Protestant)	Christian (Protestant)	Anglican	Anglican	Anglican	Anglican	Regularly (weekly)	Regularly (weekly)	Extremely religious	No	No	No	No	No	No	No	No	No	No	Yes	Never	Never	Sometimes	Never	Disagree	Disagree	Disagree	Disagree	Disagree	20 -24 years
20	Female	Government school in rural area (town)	Maiinly Black	Mafikeng	Black African	South Africa	First year	2015	Education/Education Sciences	60%-69%	North/South Sotho		Matric (Grade 12)	Only my mother	We are poorer than most	Christian	Christian (Protestant)		Seventh Day Adventist	Seventh Day Adventist			Fairly regularly (almost weekly)	Regularly (weekly)	Moderately religious	No	No	No	No	No	No	No	No	No	No	Yes	Never	Never	Sometimes	Never	Disagree	Disagree	Strongly agree	Strongly agree	Strongly agree	20 -24 years
19	Female	Government school in rural area (township)	Maiinly Black	Mafikeng	Black African	South Africa	First year	2015	Education/Education Sciences	50%-59%	North/South Sotho	Primary education (some or complete)	Some secondary education but not matric	Both my mother and father in the same household	We have about the same amount of moneyas most	Christian	Christian (Catholic)	Christian (Catholic)	Anglican	Anglican	Anglican		Occasionally (several times a year)	Frequent attendance	Moderately religious	No	No	No	No	No	No	No	No	No	No	Yes	Never	Never	Sometimes	Never	Neutral	Disagree	Strongly disagree	Disagree	Disagree	< 20 years
34	Female	Other (please specify)	Maiinly Black	Mafikeng	Black African	South Africa	First year	2015	Education/Education Sciences	50%-59%	North/South Sotho	A postgraduate degree	A college diploma	Only my mother	We have about the same amount of moneyas most	Christian	Christian (Catholic)	Christian (Catholic)					Regularly (weekly)	Regularly (weekly)	Extremely religious											Yes	Never	Never	Sometimes	Never	Strongly disagree	Strongly disagree	Strongly disagree	Strongly disagree	Strongly disagree	25 years and above
21	Female		Maiinly Black	Mafikeng	Black African	South Africa	Third or fourth year	2013	Commerce/Economic & Management Sciences/IT/Accounting	70%-74%	North/South Sotho	Matric (Grade 12)	A postgraduate degree	Only my mother	We are poorer than most	Christian	Christian (Catholic)	Christian (Catholic)	Anglican	Anglican	Anglican	Anglican	Occasionally (several times a year)	Occasionally (several times a year)	Moderately religious	No	No	No	No	No	No	No	No	No	No	No	Never	Never	Never	Never	Neutral	Neutral	Strongly agree	Strongly agree	Strongly agree	20 -24 years
20	Female	Government school in rural area (town)	Maiinly Black	Mafikeng	Black African	South Africa	Second year	2013	Human and Social Sciences/Arts/Theology/Humanities	60%-69%	North/South Sotho	A college diploma	Some secondary education but not matric	Only my mother	We have about the same amount of moneyas most	Traditional African	Christian (Catholic)	Christian (Catholic)	Zionist Christian Church	Lutheran	Methodist		Regularly (weekly)	Occasionally (several times a year)	Extremely religious	Yes	No	No	No	No	No	No	No	No	Yes	Yes	Never	Never	Never	Never	Agree	Agree	Strongly disagree	Agree	Strongly disagree	20 -24 years
25	Female	Government school in urban area (surburb)	Mainly White	Mafikeng	Black African	South Africa	Third or fourth year	2013	Human and Social Sciences/Arts/Theology/Humanities	60%-69%	North/South Sotho	Some secondary education but not matric	Some secondary education but not matric	Both my mother and father in the same household	We have about the same amount of moneyas most	Christian	Christian (Protestant)	Christian (Protestant)	Independent	Independent	Independent	Independent	Frequent attendance	Frequent attendance	Extremely religious	No	No	No	No	No	No	No	No	No	No	Yes	Never	Never	Sometimes	Never	Neutral	Disagree	Strongly disagree	Neutral	Strongly disagree	25 years and above
18	Female	Government school in rural area (township)	Maiinly Black	Mafikeng	Black African	South Africa	First year	2015	Agriculture	70%-74%	North/South Sotho		An undergraduate degree	Only my mother	We have about the same amount of moneyas most	Christian	Christian (Protestant)		Lutheran	Lutheran			Regularly (weekly)	Regularly (weekly)	Moderately religious	No	No	No	No	No	No	No	No	No	No	No	Never	Never		Never	Strongly agree	Strongly agree	Strongly agree	Strongly agree	Strongly agree	< 20 years
22	Female	Government school in rural area (township)	Maiinly Black	Mafikeng	Black African	South Africa	First year	2015	Science/Natural Sciences/Health Sciences	60%-69%	North/South Sotho	Matric (Grade 12)	Primary education (some or complete)		We are poorer than most	Christian	Christian (Protestant)	Christian (Protestant)	Zionist Christian Church	Zionist Christian Church	Zionist Christian Church		Regularly (weekly)	Regularly (weekly)	Extremely religious	No	No	No	No	No	No	No	No	No	No	No	Never	Never	Never	Never	Strongly disagree	Strongly disagree	Strongly disagree	Strongly disagree	Strongly disagree	20 -24 years
22	Female	Government school in urban area (township)	Maiinly Black	Mafikeng	Black African	South Africa	Third or fourth year	2012	Agriculture	60%-69%	North/South Sotho		Some secondary education but not matric	Only my mother	We have about the same amount of moneyas most	Traditional African	Traditional African		Methodist	Methodist			Occasionally (several times a year)	Regularly (weekly)	Moderately religious	Yes	No	No	No	No	No	No	No	No	No	Yes	Never	Sometimes	Sometimes	Never	Neutral	Disagree	Strongly disagree	Neutral	Strongly disagree	20 -24 years
23	Female	Government school in urban area (surburb)	Maiinly Black	Mafikeng	Black African	South Africa	Third or fourth year	2012	Agriculture	70%-74%	North/South Sotho	Matric (Grade 12)	Primary education (some or complete)	Both my mother and father in the same household	We have about the same amount of moneyas most	Christian	Christian (Protestant)	Christian (Protestant)	Lutheran	Lutheran	Church of Christ		Only on special occasions	Only on special occasions	Moderately religious	Yes	No	No	No	No	No	No	No	No	Yes	Yes	Never	Sometimes	Sometimes	Never	Neutral	Strongly disagree	Strongly disagree	Strongly disagree	Strongly disagree	20 -24 years
20	Female	Government school in urban area (township)	Maiinly Black	Mafikeng	Coloured	South Africa	Second year	2014	Agriculture	60%-69%	Non-Nguni		Matric (Grade 12)	Only my mother	We are poorer than most	Christian	Christian (Catholic)						Fairly regularly (almost weekly)	Regularly (weekly)	Moderately religious	No	No	No	No	No	No	No	No	No	No	No	Never	Never	Never	Never	Neutral	Disagree	Strongly disagree	Strongly disagree	Strongly disagree	20 -24 years
19	Female	Government school in rural area (town)	Mainly White	Mafikeng	White	South Africa	First year	2015	Agriculture	70%-74%	Afrikaan	An undergraduate degree	An undergraduate degree	Both my mother and father in the same household	We have about the same amount of moneyas most	Traditional African	Christian (Protestant)	Christian (Protestant)	Jehovah's Witness	Jehovah's Witness	Jehovah's Witness		Never	Only on special occasions	Not religious at all	No	No	No	No	No	No	No	No	No	No	Yes	Never	Never	Sometimes	Never	Neutral	Neutral	Disagree	Neutral	Strongly disagree	< 20 years
22	Female	Private school	Maiinly Black	Mafikeng	Black African	South Africa	Third or fourth year	2013	Agriculture	70%-74%	Nguni	Some secondary education but not matric	Some secondary education but not matric	Both my mother and father in the same household	We have about the same amount of moneyas most	Traditional African	Christian (Protestant)	Christian (Protestant)	Pentecostal (e.g. "Born again"/"Saved")	Methodist	Methodist		Frequent attendance	Frequent attendance	Moderately religious	Yes	No	No	No	No	Yes	No	Yes	Yes	Yes	Yes	Never	Sometimes	Always	Sometimes	Agree	Strongly disagree	Strongly disagree	Strongly disagree	Strongly disagree	20 -24 years
20	Female	Government school in rural area (township)	Maiinly Black	Mafikeng	Black African	South Africa	Second year	2014	Agriculture	60%-69%	Nguni	A college diploma	Primary education (some or complete)	Other relatives (aunt, uncle, grandparent)	We have about the same amount of moneyas most	Christian	Christian (Protestant)		Church of Christ	Church of Christ	Church of Christ	Church of Christ	Regularly (weekly)	Regularly (weekly)	Extremely religious	No	No	No	No	No	No	No	No	No	No	Yes	Never	Never	Sometimes	Never	Neutral	Strongly disagree	Strongly disagree	Agree	Strongly disagree	20 -24 years
20	Female	Private school	Maiinly Black	Mafikeng	Black African	South Africa	Third or fourth year	2015	Human and Social Sciences/Arts/Theology/Humanities	50%-59%	Non-Nguni	A college diploma	A postgraduate degree	Both my mother and father in the same household	We are poorer than most	Christian	Christian (Protestant)	Christian (Protestant)					Fairly regularly (almost weekly)	Regularly (weekly)	Extremely religious	No	No	No	No	No	No	No	No	No	No	Yes	Never	Never	Sometimes	Never	Strongly agree	Strongly agree	Strongly agree	Strongly agree	Strongly agree	20 -24 years
22	Female	Government school in urban area (township)	Mixed Black/White/Coloured/Indian/Asian	Mafikeng	Black African	South Africa	Second year	2014	Agriculture	50%-59%	Non-Nguni	A postgraduate degree	Matric (Grade 12)	Both my mother and father in the same household	We have about the same amount of moneyas most	Christian	Christian (Protestant)	No religious affiliation	Pentecostal (e.g. "Born again"/"Saved")	Pentecostal (e.g. "Born again"/"Saved")	Pentecostal (e.g. "Born again"/"Saved")	Pentecostal (e.g. "Born again"/"Saved")	Regularly (weekly)	Regularly (weekly)	Extremely religious	Yes	No	No	No	No	No	No	Yes	No	Yes	Yes	Always	Sometimes	Always	Never	Agree	Disagree	Neutral	Strongly disagree	Strongly agree	20 -24 years
19	Female	Government school in urban area (township)	Maiinly Black	Mafikeng	Black African	South Africa	First year	2015	Science/Natural Sciences/Health Sciences	70%-74%	North/South Sotho	Matric (Grade 12)	A college diploma	Other relatives (aunt, uncle, grandparent)	We have about the same amount of moneyas most	Christian	Christian (Protestant)	Christian (Protestant)	Methodist				Occasionally (several times a year)	Only on special occasions	Moderately religious	No	No	No	No	No	No	No	No	No	No	No	Never	Never	Never	Never	Disagree	Disagree	Strongly disagree	Strongly disagree	Strongly disagree	< 20 years
22	Female	Government school in rural area (town)	Mixed Black/White/Coloured/Indian/Asian	Mafikeng	Black African	South Africa	Third or fourth year	2013	Agriculture	50%-59%	North/South Sotho	Matric (Grade 12)	Matric (Grade 12)	Both my mother and father in the same household	We have about the same amount of moneyas most	Others	Christian (Protestant)	Christian (Protestant)	Pentecostal (e.g. "Born again"/"Saved")	Pentecostal (e.g. "Born again"/"Saved")	Pentecostal (e.g. "Born again"/"Saved")		Regularly (weekly)	Frequent attendance	Extremely religious	No	No	No	No	No	No	No	No	No	No	No	Never	Never	Never	Never	Strongly disagree	Strongly disagree	Strongly disagree	Strongly disagree	Strongly disagree	20 -24 years
18	Female	Government school in rural area (town)	Maiinly Black	Mafikeng	Black African	South Africa	First year	2015	Education/Education Sciences	70%-74%	Nguni	A college diploma	A postgraduate degree	Other relatives (aunt, uncle, grandparent)	We have about the same amount of moneyas most	Christian	Christian (Protestant)	Christian (Protestant)	Church of Christ	Church of Christ	Church of Christ		Frequent attendance	Fairly regularly (almost weekly)	Moderately religious	No	No	No	No	No	No	No	No	No	No	No	Never	Never	Sometimes	Never	Strongly agree	Disagree	Strongly disagree	Strongly disagree	Strongly disagree	< 20 years
19	Female	Private school	Mainly White	Mafikeng	Black African	South Africa	Second year	2014	Education/Education Sciences	50%-59%	North/South Sotho	A postgraduate degree	Matric (Grade 12)	Some of the time in my mother's home, and some in my father's home	We have about the same amount of moneyas most	Christian	Christian (Protestant)	No religious affiliation	Lutheran	Lutheran			Frequent attendance	Frequent attendance	Moderately religious	No	No	No	No	No	No	No	No	No	Yes	Yes	Never	Never	Never	Never	Neutral	Neutral	Disagree	Neutral	Strongly agree	< 20 years
20	Female	Government school in rural area (town)	Maiinly Black	Mafikeng	Black African	South Africa	Second year	2014	Education/Education Sciences	60%-69%	North/South Sotho	Some secondary education but not matric	Some secondary education but not matric	My mother and stepfather	We are poorer than most	Christian	Christian (Protestant)		Methodist	Methodist			Regularly (weekly)	Regularly (weekly)	Extremely religious	No	No	No	No	No	No	No	No	No	No	No	Never	Never	Sometimes	Never	Disagree	Disagree	Neutral	Neutral	Disagree	20 -24 years
21	Female		Mixed Black/White/Coloured/Indian/Asian	Mafikeng	Black African	South Africa	Third or fourth year	2012	Education/Education Sciences	60%-69%	North/South Sotho	Matric (Grade 12)	Matric (Grade 12)	Both my mother and father in the same household	We have about the same amount of moneyas most	Christian	Christian (Catholic)	Christian (Catholic)					Occasionally (several times a year)	Frequent attendance	Moderately religious	No	No	No	No	No	No	No	No	No	No	No	Never	Never	Never	Never	Strongly disagree	Strongly disagree	Strongly disagree	Strongly disagree	Strongly disagree	20 -24 years
21	Female	Government school in rural area (town)	Maiinly Black	Mafikeng	Black African	South Africa	Second year	2014	Human and Social Sciences/Arts/Theology/Humanities	60%-69%	Non-Nguni		Matric (Grade 12)	Only my mother	We are poorer than most	Christian	Christian (Protestant)		Baptist	Seventh Day Adventist		Seventh Day Adventist	Fairly regularly (almost weekly)	Regularly (weekly)	Extremely religious	No	No	No	No	No	No	No	No	No	No	No	Never	Never	Sometimes	Never	Neutral	Disagree	Disagree	Strongly agree	Strongly agree	20 -24 years
21	Female	Government school in rural area (township)	Maiinly Black	Mafikeng	Black African	South Africa	First year	2015	Human and Social Sciences/Arts/Theology/Humanities	60%-69%	North/South Sotho		Matric (Grade 12)	Other relatives (aunt, uncle, grandparent)	We have about the same amount of moneyas most	Christian	Christian (Protestant)	Christian (Protestant)	Dutch Reformed			Dutch Reformed	Occasionally (several times a year)	Occasionally (several times a year)	Moderately religious	No	No	No	No	No	No	No	No	No	No	Yes	Never	Never	Sometimes	Never	Neutral	Disagree	Strongly disagree	Neutral	Strongly disagree	20 -24 years
19	Female	Government school in rural area (township)	Maiinly Black	Mafikeng	Black African	South Africa	Second year	2014	Human and Social Sciences/Arts/Theology/Humanities	70%-74%	North/South Sotho	A postgraduate degree	Some secondary education but not matric	Only my mother	We are poorer than most	Christian	Christian (Protestant)	Christian (Catholic)	Methodist	Methodist			Frequent attendance	Regularly (weekly)	Extremely religious	No	No	No	No	No	No	No	No	No	No	Yes	Never	Never	Sometimes	Never	Neutral	Strongly disagree	Strongly disagree	Agree	Strongly disagree	< 20 years
22	Female	Private school	Mainly White	Mafikeng	Black African	South Africa	Third or fourth year	2013	Human and Social Sciences/Arts/Theology/Humanities	70%-74%	English	A college diploma	An undergraduate degree	Both my mother and father in the same household	We have about the same amount of moneyas most	Christian	Christian (Catholic)	Christian (Catholic)					Frequent attendance	Frequent attendance	Extremely religious	No	No	No	No	No	No	No	No	No	No	No	Never	Never	Never	Never	Disagree	Disagree	Disagree	Disagree	Disagree	20 -24 years
23	Female	Home schooling	Maiinly Black	Mafikeng	Black African	South Africa	Third or fourth year	2013	Human and Social Sciences/Arts/Theology/Humanities	60%-69%	North/South Sotho	Matric (Grade 12)	A college diploma	Both my mother and father in the same household	We have about the same amount of moneyas most	Christian	Christian (Protestant)	Christian (Protestant)	Baptist	Baptist	Baptist		Frequent attendance	Frequent attendance	Moderately religious	No	No	No	No	No	No	No	No	No	No	No	Never	Never	Never	Never	Strongly disagree	Strongly disagree	Strongly disagree	Strongly disagree	Strongly disagree	20 -24 years
21	Female	Government school in urban area (surburb)	Maiinly Black	Mafikeng	Black African	South Africa	Third or fourth year	2013	Human and Social Sciences/Arts/Theology/Humanities	60%-69%	North/South Sotho	A college diploma	A postgraduate degree	Other relatives (aunt, uncle, grandparent)	We have about the same amount of moneyas most	Christian	Christian (Protestant)	Christian (Protestant)	Methodist	Methodist	Methodist	Methodist	Occasionally (several times a year)	Fairly regularly (almost weekly)	Extremely religious	No	No	Yes	No	No	No	No	No	No	No	Yes	Never	Never	Sometimes	Never	Disagree	Disagree	Strongly agree	Disagree	Strongly agree	20 -24 years
22	Female	Government school in rural area (township)	Maiinly Black	Mafikeng	Black African	South Africa	Third or fourth year	2013	Human and Social Sciences/Arts/Theology/Humanities	60%-69%	North/South Sotho		Some secondary education but not matric	Only my mother	We have about the same amount of moneyas most		Christian (Catholic)			Anglican			Occasionally (several times a year)	Occasionally (several times a year)	Moderately religious	No	No	No	No	No	No	No	No	No	No	Yes	Never	Never	Never	Never	Strongly disagree	Strongly disagree	Strongly disagree	Neutral	Strongly disagree	20 -24 years
20	Female	Government school in urban area (surburb)	Mixed Black/White/Coloured/Indian/Asian	Mafikeng	Black African	South Africa	Second year	2014	Human and Social Sciences/Arts/Theology/Humanities	70%-74%	North/South Sotho		A college diploma	Only my mother	We are poorer than most	Christian	Christian (Catholic)						Fairly regularly (almost weekly)	Fairly regularly (almost weekly)	Extremely religious	No	No	Yes	No	No	Yes	No	No	No	No	Yes	Never	Never	Sometimes	Never	Agree	Neutral	Strongly disagree	Agree	Strongly disagree	20 -24 years
19	Female	Government school in urban area (surburb)	Mixed Black/White/Coloured/Indian/Asian	Mafikeng	Black African	South Africa	First year	2015	Law	70%-74%	North/South Sotho	A college diploma	An undergraduate degree	Both my mother and father in the same household	We have about the same amount of moneyas most	Christian	Christian (Protestant)	Christian (Protestant)	Anglican	Anglican	Anglican		Frequent attendance	Fairly regularly (almost weekly)	Extremely religious	No	No	No	No	No	No	No	No	No	No	Yes	Never	Never	Sometimes	Never	Neutral	Disagree	Strongly disagree	Strongly disagree	Strongly disagree	< 20 years
22	Female	Private school	Maiinly Black	Mafikeng	Black African	South Africa	Third or fourth year	2012	Law	50%-59%	Nguni	A college diploma	A postgraduate degree	Only my mother	We have about the same amount of moneyas most	Christian	Christian (Protestant)	Christian (Protestant)	Pentecostal (e.g. "Born again"/"Saved")	Pentecostal (e.g. "Born again"/"Saved")	Pentecostal (e.g. "Born again"/"Saved")		Frequent attendance	Frequent attendance	Extremely religious	Yes	No	No	No	No	No	No	No	No	Yes	Yes	Sometimes	Sometimes	Always	Never	Neutral	Disagree	Disagree	Neutral	Strongly agree	20 -24 years
21	Female	Government school in urban area (surburb)	Mixed Black/White/Coloured/Indian/Asian	Mafikeng	Black African	South Africa	Third or fourth year	2013	Human and Social Sciences/Arts/Theology/Humanities	75% or more	North/South Sotho	Matric (Grade 12)	Matric (Grade 12)	Both my mother and father in the same household	We have about the same amount of moneyas most	Christian	Christian (Protestant)	Christian (Protestant)	Church of Christ	Church of Christ	Church of Christ		Occasionally (several times a year)	Occasionally (several times a year)	Moderately religious	No	No	No	No	No	No	No	No	No	No	No	Never	Never	Never	Never	Neutral	Disagree	Strongly agree	Disagree	Strongly agree	20 -24 years
21	Female	Government school in urban area (township)	Maiinly Black	Mafikeng	Black African	South Africa	Third or fourth year	2011	Agriculture	50%-59%	North/South Sotho		An undergraduate degree	Only my mother	We are poorer than most	Christian	Other (specify)		Methodist	Methodist			Occasionally (several times a year)	Fairly regularly (almost weekly)	Moderately religious	Yes	No	No	No	No	No	No	No	No	No	Yes	Always	Always	Always	Never	Agree	Disagree	Strongly agree	Neutral	Strongly agree	20 -24 years
19	Female	Government school in urban area (township)	Maiinly Black	Mafikeng	Black African	South Africa	First year	2015	Agriculture	50%-59%	English	Some secondary education but not matric	None/No education	Other relatives (aunt, uncle, grandparent)	We have about the same amount of moneyas most	Christian	Christian (Protestant)	Christian (Protestant)	Seventh Day Adventist	Zionist Christian Church	Zionist Christian Church	Jehovah's Witness	Frequent attendance	Frequent attendance	Extremely religious	No	No	No	No	No	No	No	No	No	No	No	Never	Never	Never	Never	Strongly disagree	Disagree	Strongly disagree	Strongly disagree	Strongly disagree	< 20 years
23	Female	Government school in rural area (town)	Maiinly Black	Mafikeng	Black African	South Africa	Third or fourth year	2012	Law	60%-69%	North/South Sotho		Matric (Grade 12)	Other relatives (aunt, uncle, grandparent)	We have about the same amount of moneyas most	Christian			Dutch Reformed				Only on special occasions	Frequent attendance	Not religious at all	No	No	No	No	No	No	No	No	No	No	Yes	Never	Never	Sometimes	Never	Neutral	Agree	Strongly agree	Neutral	Strongly agree	20 -24 years
20	Female	Government school in rural area (town)	Maiinly Black	Mafikeng	Black African	South Africa	Second year	2014	Law	70%-74%	North/South Sotho		A college diploma	Only my mother	We have about the same amount of moneyas most			Christian (Catholic)					Never	Frequent attendance	Not religious at all	Yes	No	No	No	No	No	No	No	No	Yes	Yes	Sometimes	Sometimes	Sometimes	Sometimes	Neutral	Neutral	Neutral	Neutral	Neutral	20 -24 years
19	Female	Government school in urban area (surburb)	Mixed Black/White/Coloured/Indian/Asian	Mafikeng	Black African	South Africa	Second year	2014	Law	70%-74%	English	A postgraduate degree	Some secondary education but not matric	Both my mother and father in the same household	We are richer than most	Christian	Christian (Protestant)	Christian (Protestant)	Jehovah's Witness	Jehovah's Witness	Jehovah's Witness		Frequent attendance	Fairly regularly (almost weekly)	Moderately religious	Yes	No	No	No	No	No	No	No	No	Yes	Yes	Always	Sometimes	Always	Never	Agree	Neutral	Neutral	Neutral	Neutral	< 20 years
22	Female	Government school in urban area (township)	Maiinly Black	Mafikeng	Black African	South Africa	Third or fourth year	2013	Law	60%-69%	North/South Sotho	A college diploma	Matric (Grade 12)	Both my mother and father in the same household	We have about the same amount of moneyas most	Christian	Christian (Catholic)	Christian (Catholic)					Occasionally (several times a year)	Occasionally (several times a year)	Moderately religious	No	No	No	No	No	No	No	No	No	Yes	Yes	Never	Never	Sometimes	Never	Strongly agree	Neutral	Strongly disagree	Neutral	Strongly disagree	20 -24 years
23	Female	Government school in urban area (township)	Maiinly Black	Mafikeng	Black African	South Africa	Second year	2013	Law	50%-59%	North/South Sotho		A postgraduate degree	Only my mother	We have about the same amount of moneyas most	Christian	No religious affiliation		Pentecostal (e.g. "Born again"/"Saved")				Frequent attendance	Only on special occasions	Moderately religious	Yes	No	No	No	No	No	No	No	No	No	Yes	Never	Never	Sometimes	Never	Strongly agree	Disagree	Strongly disagree	Neutral	Strongly disagree	20 -24 years
21	Female	Private school	Mixed Black/White/Coloured/Indian/Asian	Mafikeng	Black African	South Africa	Third or fourth year	2012	Law	50%-59%	English	A college diploma	A college diploma	Both my mother and father in the same household	We have about the same amount of moneyas most	Christian	Christian (Catholic)	Christian (Catholic)	Anglican	Anglican	Anglican		Occasionally (several times a year)	Fairly regularly (almost weekly)	Moderately religious	Yes	No	No	No	No	No	No	No	No	Yes	Yes	Sometimes	Sometimes	Always	Never	Agree	Disagree	Neutral	Neutral	Strongly agree	20 -24 years
20	Female	Private school	Mixed Black/White/Coloured/Indian/Asian	Mafikeng	Black African	South Africa	Second year	2014	Law	60%-69%	English	A postgraduate degree	An undergraduate degree	Both my mother and father in the same household	We are richer than most	Christian	Christian (Catholic)	Traditional African					Fairly regularly (almost weekly)	Regularly (weekly)	Extremely religious	Yes	No	No	Yes	No	Yes	No	Yes	No	Yes	Yes	Sometimes	Sometimes	Sometimes	Never	Neutral	Disagree	Agree	Strongly disagree	Strongly agree	20 -24 years
21	Female	Government school in rural area (township)	Maiinly Black	Mafikeng	Black African	South Africa	Third or fourth year	2013	Law	50%-59%	North/South Sotho		An undergraduate degree	Only my mother	We are poorer than most		Christian (Catholic)						Fairly regularly (almost weekly)	Fairly regularly (almost weekly)	Extremely religious	Yes													Sometimes		Disagree	Disagree	Neutral	Agree	Strongly agree	20 -24 years
22	Female	Government school in urban area (township)	Maiinly Black	Mafikeng	Black African	South Africa	Third or fourth year	2012	Law	60%-69%	North/South Sotho	A postgraduate degree	An undergraduate degree	Only my mother	We have about the same amount of moneyas most	Christian	Christian (Catholic)	Traditional African					Occasionally (several times a year)	Only on special occasions	Moderately religious	Yes	No	No	No	No	No	No	No	No	Yes	Yes	Never	Never	Sometimes	Never	Neutral	Neutral	Disagree	Strongly agree	Strongly disagree	20 -24 years
22	Female	Government school in rural area (township)	Maiinly Black	Mafikeng	Black African	South Africa	Third or fourth year	2013	Law	60%-69%	North/South Sotho		A postgraduate degree	Other relatives (aunt, uncle, grandparent)	We are poorer than most		Christian (Catholic)						Frequent attendance	Frequent attendance	Moderately religious	Yes											Never	Sometimes	Sometimes	Never	Agree	Strongly agree	Neutral	Neutral	Strongly agree	20 -24 years
23	Female	Government school in rural area (township)	Maiinly Black	Mafikeng	Black African	South Africa	Third or fourth year	2012	Law	50%-59%	North/South Sotho		Some secondary education but not matric	Only my mother	We are poorer than most	Christian	Christian (Catholic)		Zionist Christian Church				Fairly regularly (almost weekly)	Frequent attendance	Extremely religious	No	No	No	No	No	No	No	No	No	No	Yes	Never	Never	Never	Never	Strongly disagree	Strongly disagree	Strongly disagree	Strongly disagree	Strongly disagree	20 -24 years
23	Female	Government school in rural area (township)	Maiinly Black	Mafikeng	Black African	South Africa	Third or fourth year	2012	Law	50%-59%	North/South Sotho	Primary education (some or complete)	Some secondary education but not matric	Only my mother	We have about the same amount of moneyas most	Christian	Christian (Catholic)		Pentecostal (e.g. "Born again"/"Saved")	Anglican			Regularly (weekly)	Never	Extremely religious	No	No	No	No	No	No	No	No	No	Yes	Yes	Never	Never	Never	Never	Strongly disagree	Strongly disagree	Strongly disagree	Strongly disagree	Strongly disagree	20 -24 years
22	Female	Government school in urban area (surburb)	Mixed Black/White/Coloured/Indian/Asian	Mafikeng	Black African	South Africa	Third or fourth year	2012	Law	50%-59%	North/South Sotho	Matric (Grade 12)	Matric (Grade 12)	Both my mother and father in the same household	We are poorer than most		Christian (Catholic)	Christian (Catholic)					Frequent attendance	Frequent attendance	Extremely religious	No	No	No	No	No	No	No	No	No	Yes	Yes	Sometimes	Never	Always	Sometimes	Strongly agree	Disagree	Strongly disagree	Neutral	Strongly disagree	20 -24 years
19	Female	Government school in rural area (township)	Maiinly Black	Mafikeng	Black African	South Africa	First year	2015	Agriculture	60%-69%	North/South Sotho	Some secondary education but not matric	Matric (Grade 12)	Both my mother and father in the same household	We are poorer than most	Christian	Christian (Catholic)	Christian (Catholic)	Church of Christ	Church of Christ	Church of Christ		Occasionally (several times a year)	Occasionally (several times a year)	Extremely religious	No	No	No	No	No	No	No	No	No	No	Yes	Never	Never	Sometimes	Never	Agree	Neutral	Strongly agree	Neutral	Strongly agree	< 20 years
24	Female	Other (please specify)	Mixed Black/White/Coloured/Indian/Asian	Mafikeng	Black African	South Africa	Third or fourth year	2012	Agriculture	60%-69%		A college diploma	A postgraduate degree	Both my mother and father in the same household	We have about the same amount of moneyas most	Christian	Christian (Protestant)	Christian (Protestant)	Presbyterian	Presbyterian	Presbyterian		Fairly regularly (almost weekly)	Fairly regularly (almost weekly)	Extremely religious	No	No	No	No	No	No	No	No	No	No	No	Never	Never	Never	Never	Strongly disagree	Strongly disagree	Strongly disagree	Strongly disagree	Strongly disagree	20 -24 years
26	Female	Government school in rural area (township)	Maiinly Black	Mafikeng	Black African	South Africa	Third or fourth year	2012	Agriculture	50%-59%	North/South Sotho	A college diploma	A postgraduate degree	Both my mother and father in the same household	We are richer than most	Christian	Christian (Catholic)	Christian (Catholic)					Frequent attendance	Regularly (weekly)	Moderately religious	No	No	No	Yes	No	No	No	No	No	Yes	Yes	Sometimes	Never	Sometimes	Never	Neutral	Disagree	Disagree	Disagree	Disagree	25 years and above
20	Female	Government school in rural area (town)	Maiinly Black	Mafikeng	Black African	South Africa	Second year	2014	Agriculture	60%-69%	Nguni	Matric (Grade 12)	A postgraduate degree	Both my mother and father in the same household	We are poorer than most	Christian	Christian (Protestant)	Christian (Protestant)	Pentecostal (e.g. "Born again"/"Saved")	Pentecostal (e.g. "Born again"/"Saved")	Pentecostal (e.g. "Born again"/"Saved")		Regularly (weekly)	Regularly (weekly)	Moderately religious	No	No	No	No	No	No	No	No	No	No	No	Never	Never	Never	Never	Strongly disagree	Strongly disagree	Strongly disagree	Strongly disagree	Strongly disagree	20 -24 years
26	Female	Government school in rural area (township)	Maiinly Black	Mafikeng	Black African	South Africa	Third or fourth year	2012	Agriculture	60%-69%	Non-Nguni	A college diploma	An undergraduate degree	Both my mother and father in the same household	We are richer than most	Christian	Christian (Protestant)	Traditional African	Church of Christ	Church of Christ			Frequent attendance	Frequent attendance	Extremely religious	No	No	No	No	No	No	No	No	No	No	No	Never	Never	Never	Never	Disagree	Disagree	Disagree	Strongly agree	Strongly agree	25 years and above
22	Female	Government school in urban area (township)	Maiinly Black	Mafikeng	Black African	South Africa	Third or fourth year	2012	Agriculture	75% or more	North/South Sotho	An undergraduate degree	A postgraduate degree	Only my mother	We have about the same amount of moneyas most	Christian	Christian (Catholic)	Christian (Catholic)	Anglican				Fairly regularly (almost weekly)	Fairly regularly (almost weekly)	Moderately religious	Yes	No	No	No	No	No	No	No	No	Yes	Yes	Sometimes	Sometimes	Always	Never	Agree	Disagree	Neutral	Neutral	Disagree	20 -24 years
21	Female	Government school in urban area (surburb)	Mixed Black/White/Coloured/Indian/Asian	Mafikeng	Black African	South Africa	Third or fourth year	2013	Human and Social Sciences/Arts/Theology/Humanities	50%-59%	Nguni	A college diploma	Primary education (some or complete)	Only my mother	We have about the same amount of moneyas most		Christian (Protestant)			Baptist			Fairly regularly (almost weekly)	Regularly (weekly)	Extremely religious	No	No	No	No	No	No	No	No	No	No	Yes	Never	Never	Sometimes	Never	Neutral	Strongly disagree	Strongly disagree	Disagree	Strongly disagree	20 -24 years
20	Female	Private school	Mixed Black/White/Coloured/Indian/Asian	Mafikeng	Black African	Other SADC countries	Third or fourth year	2013	Commerce/Economic & Management Sciences/IT/Accounting	75% or more	Nguni	Matric (Grade 12)	Matric (Grade 12)	Both my mother and father in the same household	We have about the same amount of moneyas most	Christian	Christian (Protestant)	Christian (Protestant)	Evangelical	Evangelical	Evangelical		Regularly (weekly)	Regularly (weekly)	Extremely religious	No	No	No	No	No	No	No	No	No	No	No	Never	Never	Never	Never	Strongly disagree	Strongly disagree	Strongly disagree	Strongly disagree	Strongly disagree	20 -24 years
22	Female	Government school in rural area (township)	Maiinly Black	Mafikeng	Black African	South Africa	Third or fourth year	2013	Science/Natural Sciences/Health Sciences	60%-69%	Nguni	Some secondary education but not matric	Some secondary education but not matric	My mother and stepfather	We have about the same amount of moneyas most	Christian	Christian (Protestant)	Christian (Protestant)	Pentecostal (e.g. "Born again"/"Saved")	Pentecostal (e.g. "Born again"/"Saved")	Pentecostal (e.g. "Born again"/"Saved")		Fairly regularly (almost weekly)	Fairly regularly (almost weekly)	Moderately religious	Yes	No	No	No	No	No	No	No	No	No	Yes	Never	Sometimes	Sometimes	Never	Neutral	Disagree	Strongly disagree	Strongly disagree	Strongly disagree	20 -24 years
22	Female	Home schooling	Maiinly Black	Mafikeng	Black African	South Africa	Third or fourth year	2013	Agriculture	60%-69%	Non-Nguni		Primary education (some or complete)	Only my mother	We have about the same amount of moneyas most	Christian			Zionist Christian Church	Zionist Christian Church	Zionist Christian Church	Zionist Christian Church	Frequent attendance	Frequent attendance	Moderately religious	No	No	No	No	No	No	No	No	No	No	No	Never	Never	Never	Never	Disagree	Strongly disagree	Strongly disagree	Strongly disagree	Strongly disagree	20 -24 years
20	Female	Government school in rural area (town)	Maiinly Black	Mafikeng	Black African	South Africa	First year	2015	Agriculture	60%-69%	Non-Nguni	Matric (Grade 12)	Some secondary education but not matric	Only my mother	We have about the same amount of moneyas most	Christian			Lutheran				Fairly regularly (almost weekly)	Fairly regularly (almost weekly)	Extremely religious	No	No	No	No	No	No	No	No	No	No	No	Never	Never	Never	Never	Neutral	Disagree	Disagree	Disagree	Disagree	20 -24 years
23	Female	Government school in rural area (town)	Maiinly Black	Mafikeng	Black African	South Africa	Third or fourth year	2013	Agriculture	75% or more	Nguni	Matric (Grade 12)	A postgraduate degree	Only my mother	We are poorer than most	Christian	Muslim		Methodist				Never	Occasionally (several times a year)	Not religious at all	No	No	No	No	No	No	No	No	No	No	No	Never	Never	Never	Never	Agree	Neutral	Strongly disagree	Strongly disagree	Strongly disagree	20 -24 years
23	Female	Private school	Mixed Black/White/Coloured/Indian/Asian	Mafikeng	Black African	South Africa	Third or fourth year	2011	Commerce/Economic & Management Sciences/IT/Accounting	60%-69%	English	A postgraduate degree	Matric (Grade 12)	Both my mother and father in the same household	We have about the same amount of moneyas most	Christian	Christian (Protestant)	Christian (Protestant)	Pentecostal (e.g. "Born again"/"Saved")	Pentecostal (e.g. "Born again"/"Saved")	Pentecostal (e.g. "Born again"/"Saved")		Regularly (weekly)	Fairly regularly (almost weekly)	Extremely religious	Yes	No	No	No	No	No	No	No	No	Yes	Yes	Sometimes	Never	Sometimes	Never	Disagree	Disagree	Strongly agree	Agree	Strongly agree	20 -24 years
23	Female	Government school in urban area (township)	Maiinly Black	Mafikeng	Black African	South Africa	Third or fourth year	2012	Commerce/Economic & Management Sciences/IT/Accounting	60%-69%	English		A college diploma	Both my mother and father in the same household	We are poorer than most	Christian	Christian (Protestant)	Christian (Protestant)	Anglican	Anglican	Anglican		Frequent attendance	Frequent attendance	Extremely religious	No	No	No	No	No	No	No	No	No	Yes	Yes	Never	Never	Sometimes	Never	Strongly disagree	Strongly disagree	Strongly disagree	Neutral	Strongly disagree	20 -24 years
22	Female	Government school in urban area (township)	Mixed Black/White/Coloured/Indian/Asian	Mafikeng	Black African	South Africa	Third or fourth year	2012	Commerce/Economic & Management Sciences/IT/Accounting	50%-59%	Nguni		Some secondary education but not matric	Only my mother	We have about the same amount of moneyas most	Christian	Christian (Catholic)						Occasionally (several times a year)	Frequent attendance	Moderately religious	No	No	No	No	No	No	No	No	No	No	Yes	Never	Never	Sometimes	Never	Neutral	Strongly disagree	Strongly disagree	Agree	Strongly disagree	20 -24 years
23	Female	Government school in rural area (town)	Maiinly Black	Mafikeng	Black African	South Africa	Third or fourth year	2012	Commerce/Economic & Management Sciences/IT/Accounting	60%-69%	North/South Sotho	Some secondary education but not matric	Matric (Grade 12)	Both my mother and father in the same household	We have about the same amount of moneyas most	Christian	Christian (Protestant)	Christian (Protestant)	Lutheran	Lutheran	Lutheran		Fairly regularly (almost weekly)	Fairly regularly (almost weekly)	Extremely religious	Yes	No	No	No	No	No	No	No	No	Yes	Yes	Never	Never	Never	Never	Neutral	Strongly disagree	Strongly disagree	Neutral	Strongly disagree	20 -24 years
25	Female	Government school in urban area (township)	Maiinly Black	Mafikeng	Black African	South Africa	Third or fourth year	2011	Commerce/Economic & Management Sciences/IT/Accounting	60%-69%	North/South Sotho	Matric (Grade 12)	A college diploma	Only my mother	We have about the same amount of moneyas most	Christian	Christian (Protestant)		Anglican	Anglican			Fairly regularly (almost weekly)	Regularly (weekly)	Extremely religious	Yes	No	Yes	No	No	No	Yes	No	No	Yes	Yes	Always	Sometimes	Always	Never	Strongly agree	Strongly agree	Strongly agree	Strongly agree	Strongly agree	25 years and above
23	Female	Government school in urban area (township)	Maiinly Black	Mafikeng	Black African	South Africa	Third or fourth year	2012	Commerce/Economic & Management Sciences/IT/Accounting	60%-69%	English	A college diploma	Matric (Grade 12)	Both my mother and father in the same household	We have about the same amount of moneyas most	Christian	Christian (Protestant)	Christian (Protestant)	Methodist	Methodist	Methodist		Regularly (weekly)	Regularly (weekly)	Extremely religious	Yes	No	No	No	Yes	No	No	No	No	Yes	Yes	Always	Never	Always	Sometimes	Neutral	Strongly agree	Strongly agree	Neutral	Disagree	20 -24 years
24	Female	Government school in urban area (township)	Maiinly Black	Mafikeng	Black African	South Africa	Third or fourth year	2011	Commerce/Economic & Management Sciences/IT/Accounting	75% or more	Nguni	Matric (Grade 12)		Only my father	We have about the same amount of moneyas most	Christian							Occasionally (several times a year)	Frequent attendance	Moderately religious	No	No	No	No	No	No	No	No	No	No	No	Never	Never	Never	Never	Strongly agree	Disagree	Disagree	Disagree	Disagree	20 -24 years
23	Female	Private school	Mixed Black/White/Coloured/Indian/Asian	Mafikeng	Black African	South Africa	Third or fourth year	2012	Commerce/Economic & Management Sciences/IT/Accounting	60%-69%	English	A postgraduate degree	An undergraduate degree	Other relatives (aunt, uncle, grandparent)	We have about the same amount of moneyas most	Christian	Christian (Protestant)	Christian (Protestant)	Church of Christ	Church of Christ	Church of Christ	Church of Christ	Occasionally (several times a year)	Occasionally (several times a year)	Extremely religious	No	No	No	No	No	No	No	No	No	No	No	Always	Always	Always	Always	Neutral	Strongly disagree	Strongly disagree	Strongly disagree	Strongly disagree	20 -24 years
26	Female	Government school in urban area (township)	Maiinly Black	Mafikeng	Black African	South Africa	Third or fourth year	2011	Commerce/Economic & Management Sciences/IT/Accounting	70%-74%	North/South Sotho	Matric (Grade 12)	Some secondary education but not matric	Only my mother	We are richer than most	Christian	Christian (Protestant)		Dutch Reformed	Dutch Reformed			Frequent attendance	Regularly (weekly)	Extremely religious	Yes	No	No	No	No	No	No	No	No	Yes	Yes	Sometimes	Sometimes	Always	Never	Strongly agree	Strongly agree	Strongly agree	Strongly agree	Strongly agree	25 years and above
21	Female	Government school in urban area (township)	Maiinly Black	Mafikeng	Black African	South Africa	Third or fourth year	2012	Commerce/Economic & Management Sciences/IT/Accounting	60%-69%	English	Matric (Grade 12)	Some secondary education but not matric	Both my mother and father in the same household	We have about the same amount of moneyas most	Christian	Christian (Catholic)	No religious affiliation					Frequent attendance	Fairly regularly (almost weekly)	Moderately religious	No	No	No	No	No	No	No	No	No	No	Yes	Never	Never	Never	Sometimes	Strongly agree	Disagree	Disagree	Strongly disagree	Strongly disagree	20 -24 years
24	Female	Government school in rural area (town)	Maiinly Black	Mafikeng	Black African	South Africa	Third or fourth year	2012	Commerce/Economic & Management Sciences/IT/Accounting	60%-69%	North/South Sotho		Matric (Grade 12)	Only my mother	We are poorer than most	Others	Other (specify)		Zionist Christian Church	Zionist Christian Church			Frequent attendance	Frequent attendance	Extremely religious	No	No	No	No	No	No	No	No	No	No	No	Never	Never	Never	Never	Strongly agree	Strongly agree	Strongly agree	Neutral	Disagree	20 -24 years
23	Female	Government school in urban area (township)	Maiinly Black	Mafikeng	Black African	South Africa	Third or fourth year	2012	Commerce/Economic & Management Sciences/IT/Accounting	60%-69%	North/South Sotho		Matric (Grade 12)	Only my mother	We have about the same amount of moneyas most	Christian	Christian (Protestant)		Methodist	Methodist			Regularly (weekly)	Regularly (weekly)	Extremely religious	No	No	No	No	No	No	No	No	No	No	Yes	Never	Never	Sometimes	Never	Neutral	Strongly agree	Strongly agree	Strongly agree	Strongly agree	20 -24 years
22	Female	Government school in urban area (township)	Mixed Black/White/Coloured/Indian/Asian	Mafikeng	Black African	South Africa	Third or fourth year	2012	Commerce/Economic & Management Sciences/IT/Accounting	50%-59%	North/South Sotho		An undergraduate degree	Only my mother	We have about the same amount of moneyas most	Christian	Christian (Catholic)		Pentecostal (e.g. "Born again"/"Saved")	Pentecostal (e.g. "Born again"/"Saved")			Only on special occasions	Occasionally (several times a year)	Moderately religious	Yes	No	No	No	No	No	No	No	No	No	Yes	Never	Sometimes	Always	Never	Neutral	Disagree	Strongly disagree	Disagree	Disagree	20 -24 years
27	Female	Government school in urban area (township)	Maiinly Black	Mafikeng	Black African	South Africa	Third or fourth year	2012	Science/Natural Sciences/Health Sciences	60%-69%	English	Matric (Grade 12)	Matric (Grade 12)	Only my father	We have about the same amount of moneyas most	Christian	Christian (Catholic)	Christian (Catholic)	Lutheran	Lutheran	Lutheran	Lutheran	Regularly (weekly)	Regularly (weekly)	Extremely religious	No	No	No	No	No	No	No	No	No	No	Yes	Never	Never	Never	Never	Strongly disagree	Strongly disagree	Strongly disagree	Agree	Strongly disagree	25 years and above
23	Female	Government school in rural area (town)	Maiinly Black	Mafikeng	Black African	South Africa	Third or fourth year	2011	Commerce/Economic & Management Sciences/IT/Accounting	50%-59%	North/South Sotho	A college diploma	Matric (Grade 12)	Both my mother and father in the same household	We have about the same amount of moneyas most	Christian	Christian (Catholic)	Christian (Catholic)					Fairly regularly (almost weekly)	Regularly (weekly)	Extremely religious	No	No	No	No	No	No	No	No	No	Yes	Yes	Sometimes	Never	Always	Sometimes	Neutral	Strongly disagree	Strongly disagree	Strongly disagree	Strongly disagree	20 -24 years
20	Female	Government school in urban area (township)	Mainly Coloured	Mafikeng	Coloured	South Africa	First year	2015	Agriculture	60%-69%	Afrikaan	Some secondary education but not matric	Some secondary education but not matric	Other relatives (aunt, uncle, grandparent)	We have about the same amount of moneyas most	Traditional African	Christian (Catholic)	No religious affiliation					Only on special occasions	Only on special occasions	Moderately religious	Yes	No	No	No	No	No	No	No	No	Yes	Yes	Sometimes	Never	Sometimes	Never	Disagree	Disagree	Disagree	Disagree	Disagree	20 -24 years
19	Female	Private school	Mainly White	Mafikeng	Black African	South Africa	First year	2015	Human and Social Sciences/Arts/Theology/Humanities	70%-74%	Nguni	A postgraduate degree	Matric (Grade 12)	Both my mother and father in the same household	We have about the same amount of moneyas most	Christian	Christian (Protestant)	Christian (Protestant)	Methodist	Methodist	Methodist		Regularly (weekly)	Regularly (weekly)	Extremely religious	No	No	No	No	No	No	No	No	No	No	Yes	Never	Never	Sometimes	Never	Strongly disagree	Strongly disagree	Strongly disagree	Strongly disagree	Strongly disagree	< 20 years
21	Female	Private school	Mixed Black/White/Coloured/Indian/Asian	Mafikeng	Black African	South Africa	Second year	2014	Agriculture	60%-69%	North/South Sotho	A college diploma	An undergraduate degree	Both my mother and father in the same household	We have about the same amount of moneyas most	Traditional African				Anglican	Anglican		Only on special occasions	Frequent attendance	Moderately religious	No	No	No	No	No	No	No	No	No	No	No	Never	Never	Never	Never	Strongly disagree	Strongly disagree	Strongly disagree	Strongly disagree	Strongly disagree	20 -24 years
23	Female	Government school in urban area (surburb)	Mixed Black/White/Coloured/Indian/Asian	Mafikeng	Black African	Other SADC countries	Second year	2014	Agriculture	60%-69%	English	A college diploma	Matric (Grade 12)	Both my mother and father in the same household	We have about the same amount of moneyas most		Christian (Protestant)	Christian (Protestant)		Anglican	Anglican		Regularly (weekly)	Fairly regularly (almost weekly)	Extremely religious	No	No	No	No	No	No	No	No	No	No	No	Never	Never	Never	Never	Neutral	Disagree	Strongly disagree	Strongly disagree	Strongly disagree	20 -24 years
	Female	Government school in urban area (township)	Mixed Black/White/Coloured/Indian/Asian	Mafikeng	Black African	Other SADC countries	Second year	2014	Agriculture	75% or more	Non-Nguni	An undergraduate degree	A postgraduate degree	No parents or guardians (I live alone)	We have about the same amount of moneyas most				Pentecostal (e.g. "Born again"/"Saved")	Pentecostal (e.g. "Born again"/"Saved")			Regularly (weekly)	Regularly (weekly)	Extremely religious	No	No	No	No	No	No	No	No	No	No	No	Never	Never	Never	Never	Strongly disagree	Strongly disagree	Strongly disagree	Strongly disagree	Strongly disagree
20	Female	Government school in urban area (township)	Maiinly Black	Mafikeng	Black African	South Africa	Second year	2014	Science/Natural Sciences/Health Sciences	70%-74%	Nguni		Matric (Grade 12)	Only my mother	We are poorer than most	Christian	Christian (Protestant)	Christian (Protestant)	Baptist	Baptist	Baptist	Baptist	Frequent attendance	Frequent attendance	Extremely religious	No	No	No	No	No	No	No	No	No	No	No	Never	Never	Never	Never	Strongly disagree	Strongly disagree	Strongly disagree	Strongly disagree	Strongly disagree	20 -24 years
23	Female	Government school in rural area (township)	Maiinly Black	Mafikeng	Black African	South Africa	Third or fourth year	2013	Agriculture	50%-59%	North/South Sotho		Matric (Grade 12)	Only my mother	We have about the same amount of moneyas most		Christian (Catholic)						Fairly regularly (almost weekly)	Fairly regularly (almost weekly)	Extremely religious	Yes	No	No	No	No	No	No	No	No	Yes	Yes	Always	Sometimes	Sometimes	Never	Strongly disagree	Strongly disagree	Strongly disagree	Strongly disagree	Strongly disagree	20 -24 years
22	Female	Government school in rural area (town)	Maiinly Black	Mafikeng	Black African	South Africa	Third or fourth year	2013	Agriculture	60%-69%	Nguni	None/No education	Matric (Grade 12)	Only my mother	We have about the same amount of moneyas most	Christian	Christian (Catholic)						Occasionally (several times a year)	Occasionally (several times a year)	Moderately religious	No	No	No	No	No	No	No	No	No	No	No	Never	Never	Never	Sometimes	Disagree	Disagree	Strongly agree	Disagree	Disagree	20 -24 years
23	Female	Government school in urban area (township)	Maiinly Black	Mafikeng	Black African	South Africa	Third or fourth year	2012	Agriculture	75% or more	North/South Sotho		A college diploma	Only my mother	We have about the same amount of moneyas most	Christian	Christian (Protestant)		Zionist Christian Church	Zionist Christian Church			Only on special occasions	Frequent attendance	Moderately religious	Yes	No	No	No	No	No	No	No	No	Yes	Yes	Always	Always	Always	Sometimes	Strongly agree	Neutral	Disagree	Neutral	Disagree	20 -24 years
23	Female	Government school in urban area (township)	Maiinly Black	Mafikeng	Black African	South Africa	Third or fourth year	2014	Agriculture	60%-69%	North/South Sotho	Matric (Grade 12)	Matric (Grade 12)	Other relatives (aunt, uncle, grandparent)	We have about the same amount of moneyas most	Christian	Christian (Protestant)	Christian (Protestant)	Anglican	Pentecostal (e.g. "Born again"/"Saved")	Anglican	Evangelical	Frequent attendance	Fairly regularly (almost weekly)	Moderately religious	No	No	No	No	No	No	No	No	No	No	No	Never	Never	Never	Never	Strongly disagree	Strongly disagree	Strongly disagree	Strongly disagree	Strongly disagree	20 -24 years
23	Female	Government school in rural area (township)	Maiinly Black	Mafikeng	Black African	South Africa	Third or fourth year	2013	Agriculture	70%-74%	North/South Sotho		Matric (Grade 12)	Other relatives (aunt, uncle, grandparent)	We are poorer than most	Christian	Christian (Protestant)						Frequent attendance	Frequent attendance	Extremely religious	No	No	No	No	No						Yes	Never	Never	Sometimes	Never	Agree	Disagree	Disagree	Neutral	Strongly agree	20 -24 years
23	Female	Government school in urban area (township)	Maiinly Black	Mafikeng	Black African	South Africa	Third or fourth year	2012	Agriculture	70%-74%	Nguni	Some secondary education but not matric	Matric (Grade 12)	Both my mother and father in the same household	We have about the same amount of moneyas most	Christian	Christian (Protestant)	Christian (Protestant)	Church of Christ	Church of Christ	Zionist Christian Church		Occasionally (several times a year)	Fairly regularly (almost weekly)	Moderately religious	No	No	Yes	No	No	No	No	No	No	Yes	Yes	Sometimes	Never	Sometimes	Never	Neutral	Neutral	Neutral	Neutral	Disagree	20 -24 years
23	Female	Government school in rural area (township)	Maiinly Black	Mafikeng	Black African	South Africa	Third or fourth year	2010	Agriculture	70%-74%	North/South Sotho	A postgraduate degree	Some secondary education but not matric	Both my mother and father in the same household	We have about the same amount of moneyas most	Christian	Christian (Protestant)	Christian (Protestant)	Zionist Christian Church	Zionist Christian Church	Methodist		Regularly (weekly)	Regularly (weekly)	Extremely religious	No	No	No	No	No	No	No	No	No	No	No	Never	Never	Never	Never	Disagree	Disagree	Disagree	Disagree	Disagree	20 -24 years
22	Female	Government school in urban area (surburb)	Maiinly Black	Mafikeng	Black African	South Africa	Postgraduate degree/diploma	2012	Science/Natural Sciences/Health Sciences	50%-59%	North/South Sotho	A college diploma	A postgraduate degree	Only my mother	We have about the same amount of moneyas most	Christian	Christian (Protestant)	Christian (Protestant)	Methodist	Methodist	Methodist		Fairly regularly (almost weekly)	Fairly regularly (almost weekly)	Moderately religious	Yes	No	No	No	No	No	No	No	No	No	No	Never	Sometimes	Never	Never	Neutral	Strongly agree	Strongly agree	Disagree	Strongly agree	20 -24 years
27	Female	Government school in rural area (town)	Maiinly Black	Mafikeng	Black African	South Africa	Postgraduate degree/diploma	2014	Agriculture	60%-69%	English	Primary education (some or complete)	A college diploma	Both my mother and father in the same household	We are richer than most								Fairly regularly (almost weekly)	Never	Not religious at all	No	No	No	No	No	No	No	No	No	No	No	Never	Never	Never	Never	Strongly agree	Strongly agree	Strongly agree	Strongly agree	Strongly agree	25 years and above
22	Female	Government school in rural area (township)	Maiinly Black	Mafikeng	Black African	South Africa	Postgraduate degree/diploma	2011	Agriculture	70%-74%	North/South Sotho	Some secondary education but not matric	An undergraduate degree	Both my mother and father in the same household	We have about the same amount of moneyas most	Christian	Christian (Catholic)	Christian (Catholic)					Frequent attendance	Only on special occasions	Moderately religious	No	No	No	No	No	No	No	No	No	No	No	Never	Never	Never	Never	Neutral	Neutral	Neutral	Neutral	Disagree	20 -24 years
22	Female	Government school in urban area (township)	Maiinly Black	Mafikeng	Black African	South Africa	Third or fourth year	2012	Agriculture	70%-74%	Nguni		Some secondary education but not matric	Only my mother	We have about the same amount of moneyas most		Other (specify)						Frequent attendance	Fairly regularly (almost weekly)	Moderately religious	Yes	No		No	No	No	No	No	No	Yes	Yes	Sometimes	Sometimes	Sometimes	Never	Disagree	Disagree	Disagree	Disagree	Disagree	20 -24 years
20	Female	Government school in urban area (township)	Maiinly Black	Mafikeng	Black African	South Africa	First year	2015	Agriculture	60%-69%	North/South Sotho		Matric (Grade 12)	Only my mother	We are poorer than most	Christian	Christian (Protestant)		Lutheran	Lutheran			Frequent attendance	Fairly regularly (almost weekly)	Extremely religious	No	No	No	No	No	No	No	No	No	No	Yes	Never	Never	Sometimes	Never	Neutral	Neutral	Strongly disagree	Neutral	Strongly disagree	20 -24 years
22	Female	Government school in urban area (surburb)	Maiinly Black	Mafikeng	Black African	South Africa	First year	2015	Agriculture	40%-49%	North/South Sotho	Matric (Grade 12)	A college diploma	Both my mother and father in the same household	We are poorer than most											No	No	No	No	No	No	No	No	No	No	No	Never	Never	Never	Never	Disagree	Disagree	Disagree	Disagree	Disagree	20 -24 years
20	Female	Private school	Maiinly Black	Mafikeng	Black African	South Africa	First year	2015	Agriculture	60%-69%	North/South Sotho	None/No education	None/No education	Both my mother and father in the same household	We are poorer than most	Christian	Christian (Protestant)	Christian (Protestant)	Lutheran	Lutheran	Lutheran	Lutheran	Never	Regularly (weekly)	Moderately religious	No	No	No	No	No	No	No	No	No	No	No	Never	Never	Never	Never	Neutral	Disagree	Strongly disagree	Strongly disagree	Strongly disagree	20 -24 years
20	Female	Government school in urban area (township)	Maiinly Black	Vaal Triangle	Black African	South Africa	Second year	2014	Commerce/Economic & Management Sciences/IT/Accounting	60%-69%	Non-Nguni	Matric (Grade 12)	Primary education (some or complete)	Only my mother	We have about the same amount of moneyas most	Christian	Christian (Protestant)		Independent	Independent			Regularly (weekly)	Regularly (weekly)	Extremely religious	No	No	No	No	No	No	No	No	No	No	No	Never	Never	Never	Never	Strongly disagree	Strongly disagree	Strongly disagree	Strongly disagree	Strongly disagree	20 -24 years
21	Female	Private school	Maiinly Black	Vaal Triangle	Black African	South Africa	Third or fourth year	2013	Commerce/Economic & Management Sciences/IT/Accounting	50%-59%	Non-Nguni	Matric (Grade 12)	An undergraduate degree	Only my father	We have about the same amount of moneyas most	Christian	Christian (Protestant)	No religious affiliation	Baptist	Baptist	Methodist		Only on special occasions	Regularly (weekly)	Moderately religious	Yes	No	No	No	No	No	No	No	No	No	Yes	Never	Sometimes	Sometimes	Never	Strongly agree	Neutral	Strongly agree	Neutral	Neutral	20 -24 years
19	Female	Government school in urban area (surburb)	Mainly White	Vaal Triangle	Black African	South Africa	First year	2015	Commerce/Economic & Management Sciences/IT/Accounting	50%-59%	Non-Nguni	Some secondary education but not matric	Matric (Grade 12)	Only my father	We have about the same amount of moneyas most	Christian	Christian (Protestant)	Traditional African	Baptist	Baptist	Zionist Christian Church		Occasionally (several times a year)	Occasionally (several times a year)	Moderately religious	Yes	No	No	No	No	No	No	No	No	Yes	Yes	Sometimes	Sometimes	Sometimes	Never	Neutral	Neutral	Disagree	Neutral	Neutral	< 20 years
20	Female	Government school in urban area (surburb)	Mixed Black/White/Coloured/Indian/Asian	Vaal Triangle	Black African	South Africa	Second year	2013	Commerce/Economic & Management Sciences/IT/Accounting	60%-69%	North/South Sotho	A postgraduate degree	Primary education (some or complete)	Both my mother and father in the same household	We have about the same amount of moneyas most	Christian	Christian (Protestant)	Christian (Protestant)	Church of Christ	Lutheran	Anglican		Fairly regularly (almost weekly)	Regularly (weekly)	Extremely religious	Yes	No	No	No	No	No	No	No	No	No	Yes	Never	Sometimes	Sometimes	Never	Neutral	Disagree	Disagree	Disagree	Strongly agree	20 -24 years
19	Female	Government school in urban area (township)	Maiinly Black	Vaal Triangle	Black African	South Africa	First year	2015	Education/Education Sciences	60%-69%		Matric (Grade 12)	Matric (Grade 12)	Only my father	We have about the same amount of moneyas most	Christian	Christian (Protestant)	Christian (Protestant)	Zionist Christian Church	Zionist Christian Church			Only on special occasions	Frequent attendance	Moderately religious	No	No	No	No	No	No	No	No	No	No	No	Never	Never	Sometimes	Never	Disagree	Disagree	Strongly disagree	Neutral	Strongly disagree	< 20 years
22	Female	Government school in urban area (township)	Maiinly Black	Vaal Triangle	Black African	South Africa	Third or fourth year	2012	Commerce/Economic & Management Sciences/IT/Accounting	70%-74%	North/South Sotho		An undergraduate degree	Only my mother	We have about the same amount of moneyas most		Christian (Protestant)	Christian (Protestant)	Anglican	Anglican	Anglican		Frequent attendance	Frequent attendance	Moderately religious	No	No	No	No	No	No	No	No	No	No	No	Never	Never	Never	Never	Neutral	Neutral	Strongly disagree	Strongly disagree	Strongly disagree	20 -24 years
19	Female	Government school in urban area (township)	Maiinly Black	Vaal Triangle	Black African	South Africa	First year	2015	Education/Education Sciences	60%-69%	Nguni		Primary education (some or complete)	Only my mother	We have about the same amount of moneyas most	Christian	Christian (Protestant)		Pentecostal (e.g. "Born again"/"Saved")	Pentecostal (e.g. "Born again"/"Saved")			Occasionally (several times a year)	Fairly regularly (almost weekly)	Moderately religious	Yes	No	No	No	No	No	No	No	No	Yes	Yes	Never	Never	Sometimes	Never	Strongly disagree	Strongly disagree	Strongly disagree	Disagree	Disagree	< 20 years
23	Female	Government school in urban area (surburb)	Maiinly Black	Vaal Triangle	Black African	South Africa	Third or fourth year	2011	Commerce/Economic & Management Sciences/IT/Accounting	60%-69%	Non-Nguni	A postgraduate degree	Some secondary education but not matric	Both my mother and father in the same household	We are richer than most	Christian	Christian (Protestant)	Christian (Protestant)	Pentecostal (e.g. "Born again"/"Saved")	Pentecostal (e.g. "Born again"/"Saved")	Pentecostal (e.g. "Born again"/"Saved")		Regularly (weekly)	Regularly (weekly)	Moderately religious	No	No	No	No	No	No	No	No	No	No	Yes	Never	Never	Never	Never	Strongly agree	Neutral	Strongly agree	Strongly agree	Strongly agree	20 -24 years
	Female	Government school in urban area (township)	Maiinly Black	Vaal Triangle	Black African	Other SADC countries	Third or fourth year	2012	Commerce/Economic & Management Sciences/IT/Accounting	60%-69%	North/South Sotho	None/No education	Matric (Grade 12)	Guardian/foster parent who is not a relative	We are poorer than most	Christian	Christian (Catholic)		Church of Christ			Anglican	Regularly (weekly)	Frequent attendance	Moderately religious	No	No	No	No	No	No	No	No	No	No	No	Never	Never	Never	Never	Disagree	Disagree	Strongly agree	Strongly agree	Disagree
19	Female	Government school in urban area (surburb)	Maiinly Black	Vaal Triangle	Black African	South Africa	First year	2015	Human and Social Sciences/Arts/Theology/Humanities	50%-59%	Nguni	An undergraduate degree	Matric (Grade 12)	Only my mother	We have about the same amount of moneyas most		Christian (Protestant)	Christian (Protestant)	Pentecostal (e.g. "Born again"/"Saved")	Pentecostal (e.g. "Born again"/"Saved")	Methodist		Fairly regularly (almost weekly)	Fairly regularly (almost weekly)	Extremely religious	Yes	No	No	No	No	No	No	No	No	Yes	Yes	Never	Never	Sometimes	Never	Disagree	Strongly disagree	Strongly disagree	Neutral	Strongly disagree	< 20 years
21	Female	Government school in urban area (surburb)	Mainly White	Vaal Triangle	Black African	South Africa	Second year	2014	Law	60%-69%	Nguni	Some secondary education but not matric	Some secondary education but not matric	Both my mother and father in the same household	We have about the same amount of moneyas most	Christian	Traditional African	Traditional African	Methodist	Methodist	Methodist	Methodist	Occasionally (several times a year)	Fairly regularly (almost weekly)	Extremely religious											Yes			Sometimes	Never	Neutral	Neutral	Disagree	Neutral	Strongly disagree	20 -24 years
	Female	Private school	Mixed Black/White/Coloured/Indian/Asian	Vaal Triangle	Black African	South Africa	First year	2014	Commerce/Economic & Management Sciences/IT/Accounting	60%-69%	English		None/No education	No parents or guardians (I live alone)	We have about the same amount of moneyas most	Christian							Fairly regularly (almost weekly)	Fairly regularly (almost weekly)	Moderately religious	Yes	No	No	No	No	No	No	No	No	No	Yes	Never	Never	Never	Never	Disagree	Disagree	Strongly agree	Strongly agree	Strongly disagree
19	Female	Government school in urban area (township)	Maiinly Black	Vaal Triangle	Black African	South Africa	Second year	2014	Science/Natural Sciences/Health Sciences	60%-69%	Nguni	A postgraduate degree		Only my mother	We have about the same amount of moneyas most	Christian	Christian (Catholic)	Christian (Catholic)	Pentecostal (e.g. "Born again"/"Saved")	Pentecostal (e.g. "Born again"/"Saved")	Pentecostal (e.g. "Born again"/"Saved")	Pentecostal (e.g. "Born again"/"Saved")	Only on special occasions	Regularly (weekly)	Moderately religious	Yes	No	No	No	No	No	No	No	No	No	Yes	Never	Sometimes	Sometimes	Never	Strongly disagree	Strongly agree	Strongly agree	Strongly agree	Strongly agree	< 20 years
22	Female	Government school in urban area (township)	Maiinly Black	Vaal Triangle	Black African	South Africa	Second year	2014	Education/Education Sciences	70%-74%	North/South Sotho	Some secondary education but not matric	Matric (Grade 12)	Only my mother	We have about the same amount of moneyas most	Christian	Christian (Protestant)		Church of Christ	Church of Christ			Regularly (weekly)	Regularly (weekly)	Extremely religious	No	No	No	No	No	No	No	No	No	No	No	Never	Never	Never	Never	Strongly disagree	Strongly disagree	Strongly disagree	Strongly disagree	Strongly disagree	20 -24 years
21	Female	Government school in rural area (township)	Maiinly Black	Vaal Triangle	Black African	South Africa	First year	2015	Commerce/Economic & Management Sciences/IT/Accounting	60%-69%	North/South Sotho	Some secondary education but not matric	A college diploma	Only my mother	We have about the same amount of moneyas most	Christian	Traditional African	Christian (Protestant)			Zionist Christian Church		Occasionally (several times a year)	Occasionally (several times a year)	Moderately religious	No	No	No	No	No	No	No	No	No	Yes	Yes	Never	Never	Sometimes	Never	Strongly disagree	Agree	Strongly disagree	Strongly disagree	Strongly disagree	20 -24 years
20	Female	Government school in urban area (township)	Maiinly Black	Vaal Triangle	Black African	South Africa	First year	2015	Commerce/Economic & Management Sciences/IT/Accounting	50%-59%	Nguni	Some secondary education but not matric	A postgraduate degree	Only my mother	We have about the same amount of moneyas most	Christian	Christian (Protestant)	No religious affiliation	Methodist				Only on special occasions	Only on special occasions	Moderately religious	No	No	No	No	No	No	No	No	No	No	Yes	Never	Never	Sometimes	Never	Strongly disagree	Strongly disagree	Strongly disagree	Strongly disagree	Strongly disagree	20 -24 years
19	Female	Government school in urban area (township)	Maiinly Black	Vaal Triangle	Black African	South Africa	First year	2015	Commerce/Economic & Management Sciences/IT/Accounting	70%-74%	North/South Sotho	Some secondary education but not matric	A college diploma	Both my mother and father in the same household	We have about the same amount of moneyas most	Christian	Christian (Protestant)	Christian (Protestant)	Methodist	Methodist	Methodist		Frequent attendance	Regularly (weekly)	Extremely religious	No	No	No	No	No	No	No	No	No	No	No	Never	Never	Never	Never	Neutral	Strongly disagree	Strongly disagree	Strongly disagree	Strongly disagree	< 20 years
	Female	Government school in urban area (township)	Maiinly Black	Vaal Triangle	Black African	South Africa	Third or fourth year	2012	Commerce/Economic & Management Sciences/IT/Accounting	60%-69%	Non-Nguni	An undergraduate degree	Primary education (some or complete)	No parents or guardians (I live alone)	We have about the same amount of moneyas most	Christian	Christian (Protestant)	Christian (Protestant)	Pentecostal (e.g. "Born again"/"Saved")			Pentecostal (e.g. "Born again"/"Saved")	Occasionally (several times a year)	Regularly (weekly)	Moderately religious	Yes	No	No	No	No	No	No	No	No	Yes	Yes	Sometimes	Sometimes	Always	Sometimes	Neutral	Disagree	Disagree	Neutral	Strongly agree
21	Female	Government school in urban area (surburb)	Mixed Black/White/Coloured/Indian/Asian	Vaal Triangle	Black African	South Africa	Third or fourth year	2012	Commerce/Economic & Management Sciences/IT/Accounting	50%-59%	Nguni	An undergraduate degree	Some secondary education but not matric	Some of the time in my mother's home, and some in my father's home	We have about the same amount of moneyas most	Christian	Christian (Protestant)	Christian (Protestant)	Pentecostal (e.g. "Born again"/"Saved")	Pentecostal (e.g. "Born again"/"Saved")	Methodist		Regularly (weekly)	Regularly (weekly)	Not religious at all	No	No	No	No	No	No	No	No	No	No	Yes	Never	Never	Sometimes	Never	Agree	Agree	Neutral	Agree	Disagree	20 -24 years
	Female	Private school	Mixed Black/White/Coloured/Indian/Asian	Vaal Triangle	Black African	South Africa	Second year	2014	Education/Education Sciences	70%-74%	English	Matric (Grade 12)	A postgraduate degree	Only my father	We are richer than most	Christian	Christian (Protestant)	Christian (Protestant)	Methodist	Methodist	Methodist	Methodist	Frequent attendance	Frequent attendance	Moderately religious	No	No	No	No	No	No	No	No	No	No	No	Never	Never	Never	Never	Neutral	Neutral	Disagree	Disagree	Neutral
22	Female	Government school in urban area (township)	Maiinly Black	Vaal Triangle	Black African	South Africa	Third or fourth year	2013	Education/Education Sciences	70%-74%	Nguni	Primary education (some or complete)	Primary education (some or complete)	Both my mother and father in the same household	We are poorer than most	Christian	Christian (Catholic)	Christian (Catholic)	Methodist	Methodist	Methodist		Frequent attendance	Frequent attendance	Extremely religious	No	No	No	No	No	No	No	No	No	No	No	Never	Never	Never		Strongly agree	Strongly agree	Strongly agree	Strongly agree	Strongly agree	20 -24 years
18	Female	Government school in urban area (township)	Maiinly Black	Vaal Triangle	Black African	South Africa	First year	2015	Education/Education Sciences	70%-74%	Nguni	A college diploma	A college diploma	Both my mother and father in the same household	We have about the same amount of moneyas most	Christian	Christian (Protestant)	Christian (Protestant)	Church of Christ	Church of Christ	Church of Christ		Occasionally (several times a year)	Occasionally (several times a year)	Moderately religious	No	No	No	No	No	No	No	No	No	No	No	Never	Never	Never	Never	Strongly agree	Strongly agree	Strongly agree	Strongly agree	Strongly agree	< 20 years
22	Female	Government school in urban area (township)	Maiinly Black	Vaal Triangle	Black African	South Africa	Second year	2014	Education/Education Sciences	60%-69%	North/South Sotho	None/No education	Some secondary education but not matric	Both my mother and father in the same household	We are poorer than most	Christian	Christian (Protestant)	Christian (Protestant)	Methodist	Methodist	Methodist		Frequent attendance	Frequent attendance	Extremely religious	No	No	No	No	No	No	No	No	No	No	No	Never	Never	Never	Never	Disagree	Disagree	Disagree	Disagree	Disagree	20 -24 years
20	Female	Government school in rural area (town)	Maiinly Black	Vaal Triangle	Black African	South Africa	First year	2015	Education/Education Sciences	60%-69%	North/South Sotho	Matric (Grade 12)		Only my mother	We have about the same amount of moneyas most	Christian	Christian (Protestant)	Christian (Protestant)	Dutch Reformed	Dutch Reformed	Dutch Reformed		Regularly (weekly)	Only on special occasions	Extremely religious	No	No	No	No	No	No	No	No	No	No	Yes	Never	Never	Sometimes	Never	Disagree	Disagree	Strongly disagree	Strongly disagree	Strongly disagree	20 -24 years
20	Female	Government school in urban area (surburb)	Mixed Black/White/Coloured/Indian/Asian	Vaal Triangle	Black African	South Africa	First year	2015	Education/Education Sciences	60%-69%	English		Matric (Grade 12)	Other relatives (aunt, uncle, grandparent)	We have about the same amount of moneyas most	Christian	Christian (Protestant)						Fairly regularly (almost weekly)	Fairly regularly (almost weekly)	Moderately religious	No	No	No	No	No	No	No	No	No	No	Yes	Never	Never	Never	Never	Neutral	Neutral	Strongly disagree	Neutral	Strongly disagree	20 -24 years
30	Female	Government school in rural area (township)	Maiinly Black	Vaal Triangle	Black African	South Africa	First year	2015	Education/Education Sciences	60%-69%	North/South Sotho	Some secondary education but not matric	Some secondary education but not matric	Only my mother	We have about the same amount of moneyas most	Christian	Christian (Catholic)	Christian (Catholic)					Frequent attendance	Fairly regularly (almost weekly)	Moderately religious	No	No	No	No	No	No	No	No	No	No	No	Never	Never	Never	Never	Strongly agree	Strongly agree	Strongly agree	Strongly agree	Strongly agree	25 years and above
20	Female	Government school in urban area (surburb)	Maiinly Black	Vaal Triangle	Black African	South Africa	First year	2015	Education/Education Sciences	60%-69%	Nguni		Primary education (some or complete)	Only my mother	We have about the same amount of moneyas most	Others	Other (specify)		Seventh Day Adventist	Seventh Day Adventist			Frequent attendance	Fairly regularly (almost weekly)	Moderately religious	No	No	No	No	No	No	No	No	Yes	Yes	Yes	Never	Never	Never	Never	Disagree	Strongly disagree	Strongly disagree	Strongly disagree	Strongly disagree	20 -24 years
39	Female	Government school in rural area (town)	Maiinly Black	Vaal Triangle	Black African	South Africa	First year	2015	Education/Education Sciences	70%-74%	North/South Sotho	A college diploma	Matric (Grade 12)	Only my mother	We have about the same amount of moneyas most	Christian	Christian (Protestant)		Church of Christ	Church of Christ			Regularly (weekly)	Only on special occasions	Moderately religious	No	No	No	No	No	No	No	No	No	No	No	Never	Never	Sometimes	Never	Disagree	Disagree	Strongly agree	Strongly agree	Strongly agree	25 years and above
23	Female	Government school in urban area (township)	Maiinly Black	Vaal Triangle	Black African	South Africa	First year	2015	Education/Education Sciences	75% or more	North/South Sotho	Matric (Grade 12)	Matric (Grade 12)	Only my mother	We have about the same amount of moneyas most	Christian	Christian (Protestant)	Christian (Protestant)	Church of Christ	Church of Christ	Church of Christ		Regularly (weekly)	Only on special occasions	Extremely religious	Yes	No	No	No	No	No	No	No	No	Yes	Yes	Never	Never	Always	Sometimes	Disagree	Strongly agree	Strongly agree	Neutral	Strongly agree	20 -24 years
35	Female	Government school in rural area (township)	Maiinly Black	Vaal Triangle	Black African	South Africa	First year	2015	Education/Education Sciences	60%-69%	North/South Sotho	Some secondary education but not matric	A college diploma	Only my father	We are poorer than most	Christian			Baptist				Regularly (weekly)	Regularly (weekly)	Extremely religious	No	No	No	No	No	No	No	No	No	No	No	Never	Never	Never	Never	Strongly disagree	Strongly disagree	Strongly disagree	Strongly disagree	Strongly disagree	25 years and above
19	Female	Government school in urban area (township)	Maiinly Black	Vaal Triangle	Black African	South Africa	First year	2015	Education/Education Sciences	60%-69%	Nguni	A college diploma	An undergraduate degree	Both my mother and father in the same household	We have about the same amount of moneyas most	Christian	Christian (Protestant)	Christian (Protestant)	Presbyterian	Presbyterian			Fairly regularly (almost weekly)	Frequent attendance	Extremely religious	No	No	No	No	No	No	No	No	No	No	No	Never	Never	Never	Never	Strongly disagree	Strongly disagree	Strongly disagree	Strongly disagree	Strongly disagree	< 20 years
19	Female	Government school in urban area (surburb)	Maiinly Black	Vaal Triangle	Black African	South Africa	First year	2015	Education/Education Sciences	75% or more	North/South Sotho	Matric (Grade 12)	Matric (Grade 12)	Both my mother and father in the same household	We have about the same amount of moneyas most		Christian (Protestant)		Pentecostal (e.g. "Born again"/"Saved")	Pentecostal (e.g. "Born again"/"Saved")			Occasionally (several times a year)	Regularly (weekly)	Extremely religious																					< 20 years
19	Female	Government school in urban area (township)	Maiinly Black	Vaal Triangle	Black African	South Africa	First year	2015	Education/Education Sciences	75% or more	Nguni	Some secondary education but not matric	Primary education (some or complete)	Other relatives (aunt, uncle, grandparent)	We have about the same amount of moneyas most	Christian	Christian (Catholic)	Christian (Catholic)					Regularly (weekly)	Regularly (weekly)	Moderately religious	No	No	Yes	No	No	No	No	No	No	No	No	Never	Never	Never	Never	Neutral	Strongly disagree	Strongly disagree	Strongly disagree	Strongly disagree	< 20 years
20	Female	Government school in urban area (township)	Maiinly Black	Vaal Triangle	Black African	South Africa	First year	2015	Education/Education Sciences	70%-74%	Nguni	Matric (Grade 12)	A college diploma	Both my mother and father in the same household	We have about the same amount of moneyas most	Christian	Christian (Catholic)	Christian (Catholic)					Occasionally (several times a year)	Frequent attendance	Moderately religious	No	No	Yes	No	No	No	No	No	No	No	Yes	Sometimes	Never	Always	Never	Agree	Strongly disagree	Strongly disagree	Strongly disagree	Strongly disagree	20 -24 years
21	Female	Government school in urban area (township)	Maiinly Black	Vaal Triangle	Black African	South Africa	Third or fourth year	2013	Education/Education Sciences	70%-74%	North/South Sotho	Some secondary education but not matric	None/No education	Guardian/foster parent who is not a relative	We are richer than most	Christian	Christian (Catholic)	Christian (Catholic)	Methodist	Methodist	Methodist		Only on special occasions	Only on special occasions	Moderately religious	No	No	No	No	No	No	No	No	No	No	No	Never	Never	Never	Never	Strongly disagree	Agree	Strongly disagree	Strongly disagree	Strongly disagree	20 -24 years
20	Female	Government school in urban area (surburb)	Maiinly Black	Vaal Triangle	Black African	South Africa	First year	2015	Education/Education Sciences	75% or more	Nguni	Some secondary education but not matric	Matric (Grade 12)	Both my mother and father in the same household	We have about the same amount of moneyas most	Christian	Christian (Protestant)	Christian (Protestant)	Pentecostal (e.g. "Born again"/"Saved")	Pentecostal (e.g. "Born again"/"Saved")	Pentecostal (e.g. "Born again"/"Saved")		Regularly (weekly)	Regularly (weekly)	Extremely religious	No	No	No	No	No	No	No	No	No	No	No	Never	Never	Never	Never	Strongly disagree	Neutral	Strongly disagree	Strongly disagree	Neutral	20 -24 years
21	Female	Government school in rural area (township)	Maiinly Black	Vaal Triangle	Black African	South Africa	Third or fourth year	2012	Education/Education Sciences	60%-69%	Nguni	Some secondary education but not matric	A college diploma	Only my mother	We have about the same amount of moneyas most	Christian	Christian (Protestant)	No religious affiliation	Church of Christ	Church of Christ			Occasionally (several times a year)	Occasionally (several times a year)	Moderately religious	Yes	No	No	No	No	No	No	No	No	No	Yes	Never	Never	Sometimes	Never	Neutral	Disagree	Disagree	Disagree	Strongly agree	20 -24 years
22	Female	Government school in rural area (town)	Mixed Black/White/Coloured/Indian/Asian	Vaal Triangle	Black African	South Africa	First year	2013	Education/Education Sciences	60%-69%	North/South Sotho		Matric (Grade 12)	Only my mother	We are poorer than most	Christian	Christian (Catholic)		Church of Christ	Church of Christ			Occasionally (several times a year)	Fairly regularly (almost weekly)	Extremely religious	No	No	Yes	No	No	No	No	No	No	No	Yes	Never	Never	Sometimes	Never	Strongly disagree	Strongly disagree	Strongly disagree	Strongly disagree	Strongly disagree	20 -24 years
21	Female	Government school in urban area (township)	Maiinly Black	Vaal Triangle	Black African	South Africa	Second year	2014	Education/Education Sciences	60%-69%	North/South Sotho	Primary education (some or complete)	An undergraduate degree	Other relatives (aunt, uncle, grandparent)	We have about the same amount of moneyas most	Christian	Christian (Catholic)	Christian (Catholic)	Church of Christ	Church of Christ	Church of Christ	Church of Christ	Fairly regularly (almost weekly)	Fairly regularly (almost weekly)	Moderately religious	No	No	No	Yes	No	Yes	No	No	No	No	Yes	Never	Never	Sometimes	Never	Disagree	Disagree	Disagree	Disagree	Disagree	20 -24 years
21	Female	Government school in rural area (town)	Maiinly Black	Vaal Triangle	Black African	South Africa	Second year	2014	Education/Education Sciences	50%-59%	Non-Nguni	Some secondary education but not matric	A college diploma	Some of the time in my mother's home, and some in my father's home	We are poorer than most	Christian	Christian (Protestant)	Traditional African	Church of Christ	Church of Christ	Independent	Independent	Only on special occasions	Frequent attendance	Not religious at all	No	No	No	No	No	No	No	No	No	No	No	Never	Never	Never	Sometimes	Strongly agree	Disagree	Neutral	Strongly agree	Strongly agree	20 -24 years
20	Female	Government school in urban area (township)	Maiinly Black	Vaal Triangle	Black African	South Africa	Second year	2013	Education/Education Sciences	50%-59%	North/South Sotho	Some secondary education but not matric	Some secondary education but not matric	Both my mother and father in the same household	We have about the same amount of moneyas most	Christian	Christian (Protestant)	Christian (Protestant)	Church of Christ	Zionist Christian Church	Independent		Frequent attendance	Frequent attendance	Moderately religious	No	No	No	No	No	No	No	No	No	No	Yes	Never	Never	Sometimes	Never	Disagree	Disagree	Strongly agree	Disagree	Strongly agree	20 -24 years
21	Female	Government school in urban area (township)	Maiinly Black	Vaal Triangle	Black African	South Africa	Third or fourth year	2013	Education/Education Sciences	50%-59%	Nguni	Matric (Grade 12)		Only my mother	We are poorer than most	Christian	Christian (Protestant)	Christian (Protestant)	Zionist Christian Church	Zionist Christian Church			Fairly regularly (almost weekly)	Fairly regularly (almost weekly)	Moderately religious	No	No	No	No	No	No	No	No	No	No	Yes	Never	Never	Sometimes	Never	Strongly agree	Strongly agree	Strongly agree	Strongly agree	Strongly agree	20 -24 years
	Female	Government school in urban area (township)	Mainly Coloured	Vaal Triangle	Black African	South Africa	Second year	2014	Education/Education Sciences	60%-69%	North/South Sotho	A college diploma	A college diploma	Both my mother and father in the same household	We have about the same amount of moneyas most								Frequent attendance	Frequent attendance	Moderately religious	No	No	No	No	No	No	No	No	No	No	No	Never	Never	Never	Never
	Female	Private school	Mixed Black/White/Coloured/Indian/Asian	Vaal Triangle	Black African	South Africa	Third or fourth year	2013	Education/Education Sciences	60%-69%	North/South Sotho	A postgraduate degree	A college diploma	Both my mother and father in the same household	We have about the same amount of moneyas most	Christian	Christian (Catholic)	Christian (Catholic)	Church of Christ	Church of Christ	Church of Christ		Regularly (weekly)	Regularly (weekly)	Moderately religious	Yes										Yes	Never	Never	Sometimes	Never	Strongly disagree	Strongly disagree	Strongly disagree	Strongly disagree	Strongly disagree
	Female	Private school	Mainly Coloured	Vaal Triangle	Black African	South Africa	First year	2015	Commerce/Economic & Management Sciences/IT/Accounting	60%-69%	North/South Sotho	A postgraduate degree	Matric (Grade 12)	Both my mother and father in the same household	We are poorer than most	Christian	Christian (Catholic)	Christian (Catholic)	Church of Christ	Church of Christ	Church of Christ		Regularly (weekly)	Regularly (weekly)	Moderately religious	Yes	No	No	No	No	No	No	No	No	No	Yes	Never	Never	Sometimes	Never	Strongly disagree	Strongly disagree	Strongly disagree	Strongly disagree	Strongly disagree
22	Female	Government school in urban area (township)	Maiinly Black	Vaal Triangle	Black African	South Africa	Third or fourth year	2012	Education/Education Sciences	60%-69%	North/South Sotho	Matric (Grade 12)	Some secondary education but not matric	Guardian/foster parent who is not a relative	We have about the same amount of moneyas most	Christian	Christian (Protestant)	Christian (Protestant)	Methodist	Methodist		Methodist	Fairly regularly (almost weekly)	Frequent attendance	Extremely religious	No	No	No	No	No	No	No	No	No	No	Yes	Never	Never	Sometimes	Never	Neutral	Strongly disagree	Strongly disagree	Neutral	Strongly disagree	20 -24 years
22	Female	Government school in urban area (township)	Maiinly Black	Vaal Triangle	Black African	South Africa	Third or fourth year	2012	Education/Education Sciences	60%-69%	North/South Sotho	A college diploma	Matric (Grade 12)	My mother and stepfather	We have about the same amount of moneyas most	Christian	Christian (Catholic)	Christian (Catholic)					Fairly regularly (almost weekly)	Frequent attendance	Moderately religious	No	No	No	No	No	No	No	No	No	No	No	Never	Never	Never	Never	Neutral	Disagree	Strongly disagree	Strongly disagree	Strongly disagree	20 -24 years
22	Female	Private school	Mixed Black/White/Coloured/Indian/Asian	Vaal Triangle	Black African	South Africa	Third or fourth year	2012	Education/Education Sciences	70%-74%	North/South Sotho	An undergraduate degree	Some secondary education but not matric	Both my mother and father in the same household	We have about the same amount of moneyas most	Traditional African	Traditional African	Traditional African	Pentecostal (e.g. "Born again"/"Saved")	Pentecostal (e.g. "Born again"/"Saved")	Pentecostal (e.g. "Born again"/"Saved")		Never	Occasionally (several times a year)	Moderately religious	Yes									Yes	Yes	Always	Always	Sometimes	Never	Disagree	Disagree	Strongly agree	Disagree	Strongly agree	20 -24 years
22	Female	Government school in urban area (township)	Maiinly Black	Vaal Triangle	Black African	South Africa	Third or fourth year	2012	Education/Education Sciences	60%-69%	English	Primary education (some or complete)	Primary education (some or complete)	Both my mother and father in the same household	We are poorer than most	Christian	Christian (Catholic)	Christian (Catholic)	Baptist	Baptist	Baptist		Frequent attendance	Fairly regularly (almost weekly)	Extremely religious	No	No	No	No	No	No	No	No	No	No	Yes	Never	Never	Sometimes	Never					Strongly disagree	20 -24 years
	Female	Government school in urban area (township)	Maiinly Black	Vaal Triangle	Black African	South Africa	Second year	2014	Education/Education Sciences	70%-74%	North/South Sotho	None/No education	A postgraduate degree	Both my mother and father in the same household	We have about the same amount of moneyas most			Christian (Catholic)	Methodist	Independent	Church of Christ	Church of Christ	Fairly regularly (almost weekly)		Moderately religious	No	No	No	No	No	No	No	No	No	No	Yes	Never	Never	Sometimes	Never	Neutral	Disagree	Neutral	Neutral	Disagree
23	Female	Government school in urban area (township)	Maiinly Black	Vaal Triangle	Black African	South Africa	Third or fourth year	2012	Education/Education Sciences	50%-59%	North/South Sotho		Primary education (some or complete)	Only my mother	We have about the same amount of moneyas most	Christian	Christian (Catholic)		Evangelical	Evangelical			Regularly (weekly)	Frequent attendance	Extremely religious	No	No	No	No	No	No	No	No	No	No	No	Never	Never	Never	Never	Neutral	Neutral	Disagree	Disagree	Disagree	20 -24 years
41	Female	Government school in urban area (township)	Maiinly Black	Vaal Triangle	Black African	South Africa	Third or fourth year	2012	Education/Education Sciences	70%-74%	North/South Sotho		Some secondary education but not matric		We have about the same amount of moneyas most		Christian (Protestant)	No religious affiliation	Pentecostal (e.g. "Born again"/"Saved")	Pentecostal (e.g. "Born again"/"Saved")			Regularly (weekly)	Regularly (weekly)	Not religious at all	No	No	No	No	No	No	No	No	No	No	No	Never	Never	Never	Never	Strongly disagree	Disagree	Strongly disagree	Strongly disagree	Disagree	25 years and above
27	Female	Government school in urban area (township)	Mainly White	Vaal Triangle	Black African	South Africa	Postgraduate degree/diploma	2009	Education/Education Sciences	70%-74%	North/South Sotho	A postgraduate degree	Some secondary education but not matric	Both my mother and father in the same household	We are richer than most	Christian	Christian (Protestant)	Christian (Protestant)	Methodist	Methodist	Methodist		Regularly (weekly)	Regularly (weekly)	Moderately religious	No	No	No	No	No	No	No	No	No	No	No	Never	Never	Always	Never	Disagree	Disagree	Disagree	Agree	Disagree	25 years and above
28	Female	Government school in urban area (surburb)	Maiinly Black	Vaal Triangle	Black African	South Africa	Postgraduate degree/diploma	2015	Education/Education Sciences	75% or more	North/South Sotho	Matric (Grade 12)	Primary education (some or complete)	Both my mother and father in the same household	We have about the same amount of moneyas most	Traditional African	Christian (Catholic)	Christian (Catholic)	Anglican	Anglican	Anglican		Only on special occasions	Frequent attendance	Not religious at all	Yes	No	No	No	No	No	No	No	No	Yes	Yes	Always	Sometimes	Always	Never	Strongly agree	Neutral	Neutral	Agree	Strongly disagree	25 years and above
19	Female	Government school in urban area (township)	Maiinly Black	Vaal Triangle	Black African	South Africa	Second year	2014	Education/Education Sciences	50%-59%	North/South Sotho	None/No education	Matric (Grade 12)	Guardian/foster parent who is not a relative	We have about the same amount of moneyas most	Christian	Christian (Protestant)	Christian (Protestant)	Independent	Independent		Independent	Regularly (weekly)	Occasionally (several times a year)	Extremely religious	No	No	No	No	No	No	No	No	No	No	Yes	Never	Never	Sometimes	Never	Neutral	Strongly disagree	Strongly disagree	Disagree	Strongly disagree	< 20 years
21	Female	Government school in urban area (township)	Maiinly Black	Vaal Triangle	Black African	South Africa	Second year	2014	Education/Education Sciences	50%-59%	North/South Sotho	A postgraduate degree	A postgraduate degree	Both my mother and father in the same household	We have about the same amount of moneyas most		Christian (Catholic)	Christian (Catholic)	Pentecostal (e.g. "Born again"/"Saved")	Quaker/Friends	Pentecostal (e.g. "Born again"/"Saved")		Only on special occasions	Regularly (weekly)	Moderately religious	No	No	No	No	No	No	No	No	No	No	Yes	Never	Never	Sometimes	Never	Neutral	Strongly disagree	Strongly disagree	Agree	Strongly disagree	20 -24 years
21	Female	Government school in urban area (township)	Mixed Black/White/Coloured/Indian/Asian	Vaal Triangle	Black African	South Africa	Second year	2014	Education/Education Sciences	70%-74%	Non-Nguni	A college diploma	A postgraduate degree	Both my mother and father in the same household	We have about the same amount of moneyas most	Christian							Frequent attendance	Regularly (weekly)	Extremely religious	No	No	No	No	No	No	No	No	No	No	No	Never	Never	Never	Never	Strongly disagree	Strongly disagree	Strongly disagree	Neutral	Strongly disagree	20 -24 years
20	Female	Government school in rural area (township)	Maiinly Black	Vaal Triangle	Black African	South Africa	Second year	2014	Education/Education Sciences	70%-74%	North/South Sotho	Matric (Grade 12)	Some secondary education but not matric	Other relatives (aunt, uncle, grandparent)	We have about the same amount of moneyas most	Christian	Christian (Catholic)	Christian (Catholic)					Occasionally (several times a year)	Frequent attendance	Extremely religious	No	No	No	No	No	No	No	No	No	No	No	Never	Never	Never	Never	Strongly disagree	Strongly disagree	Strongly disagree	Strongly disagree	Strongly disagree	20 -24 years
20	Female	Private school	Mainly White	Vaal Triangle	Black African	South Africa	Second year	2014	Law	60%-69%	North/South Sotho	Matric (Grade 12)	Matric (Grade 12)	Only my mother	We have about the same amount of moneyas most	Christian	Christian (Protestant)	Other (specify)	Evangelical	Evangelical	Evangelical	Evangelical	Only on special occasions	Never	Moderately religious	Yes	Yes	Yes	No	No	No	No	Yes	Yes	Yes	Yes	Sometimes	Never	Never	Sometimes	Strongly agree	Disagree	Neutral	Neutral	Neutral	20 -24 years
18	Female	Government school in urban area (surburb)	Maiinly Black	Vaal Triangle	Black African	South Africa	First year	2015	Education/Education Sciences	60%-69%	North/South Sotho	A postgraduate degree	A postgraduate degree	Both my mother and father in the same household	We have about the same amount of moneyas most	Christian	Christian (Protestant)	Christian (Protestant)	Pentecostal (e.g. "Born again"/"Saved")	Pentecostal (e.g. "Born again"/"Saved")	Pentecostal (e.g. "Born again"/"Saved")	Pentecostal (e.g. "Born again"/"Saved")	Frequent attendance	Frequent attendance	Moderately religious	No	No	No	No	No	No	No	No	No	No	Yes	Never	Never	Sometimes	Never	Neutral	Disagree	Disagree	Disagree	Strongly agree	< 20 years
20	Female	Government school in urban area (township)	Maiinly Black	Vaal Triangle	Black African	South Africa	First year	2015	Education/Education Sciences	60%-69%	North/South Sotho	A postgraduate degree	Some secondary education but not matric	Both my mother and father in the same household	We are poorer than most	Christian	Christian (Catholic)	Christian (Catholic)	Dutch Reformed	Pentecostal (e.g. "Born again"/"Saved")	Pentecostal (e.g. "Born again"/"Saved")	Dutch Reformed	Regularly (weekly)	Regularly (weekly)	Extremely religious	No	No	No	No	No	No	No	No	No	No	No	Never	Never	Never	Never	Neutral	Neutral	Strongly disagree	Strongly disagree	Strongly disagree	20 -24 years
21	Female	Government school in rural area (township)	Maiinly Black	Vaal Triangle	Black African	South Africa	First year	2015	Human and Social Sciences/Arts/Theology/Humanities	60%-69%	North/South Sotho		Primary education (some or complete)	Guardian/foster parent who is not a relative	We have about the same amount of moneyas most	Christian			Baptist				Fairly regularly (almost weekly)	Occasionally (several times a year)	Moderately religious	No	No	No	No	No	No	No	No	No	No	No	Never	Never	Sometimes	Sometimes	Neutral	Disagree	Disagree	Neutral	Disagree	20 -24 years
23	Female	Government school in urban area (township)	Maiinly Black	Vaal Triangle	Black African	South Africa	Third or fourth year	2013	Human and Social Sciences/Arts/Theology/Humanities	60%-69%	North/South Sotho	Matric (Grade 12)	Some secondary education but not matric	Both my mother and father in the same household	We have about the same amount of moneyas most	Christian	Christian (Catholic)	Christian (Catholic)					Occasionally (several times a year)	Occasionally (several times a year)	Extremely religious	No	No	No	No	No	No	No	No	No	No	Yes	Never	Never	Sometimes	Never	Disagree	Strongly disagree	Strongly disagree	Agree	Strongly disagree	20 -24 years
22	Female	Government school in urban area (surburb)	Mixed Black/White/Coloured/Indian/Asian	Vaal Triangle	Black African	South Africa	Third or fourth year	2012	Human and Social Sciences/Arts/Theology/Humanities	60%-69%	English			Other relatives (aunt, uncle, grandparent)	We are richer than most	Christian	Christian (Protestant)		Pentecostal (e.g. "Born again"/"Saved")	Pentecostal (e.g. "Born again"/"Saved")	Pentecostal (e.g. "Born again"/"Saved")	Pentecostal (e.g. "Born again"/"Saved")	Fairly regularly (almost weekly)	Regularly (weekly)	Extremely religious	Yes	No	No	No	No	No	Yes	No	Yes	Yes	Yes	Always	Always	Always	Never	Strongly agree	Neutral	Agree	Strongly agree	Strongly disagree	20 -24 years
22	Female	Government school in urban area (township)	Maiinly Black	Vaal Triangle	Black African	South Africa	Third or fourth year	2012	Commerce/Economic & Management Sciences/IT/Accounting	50%-59%	Nguni		A postgraduate degree	Only my mother	We have about the same amount of moneyas most	Christian	Christian (Protestant)		Church of Christ	Church of Christ		Methodist	Regularly (weekly)	Frequent attendance	Extremely religious	Yes	No	No	No	No	No	No	No	No	Yes	Yes	Never	Sometimes	Sometimes	Never	Disagree	Strongly agree	Strongly agree	Neutral	Strongly agree	20 -24 years
22	Female	Government school in urban area (township)	Maiinly Black	Vaal Triangle	Black African	South Africa	Third or fourth year	2012	Law	70%-74%	North/South Sotho		A college diploma	Only my mother	We have about the same amount of moneyas most	Christian	Christian (Protestant)						Regularly (weekly)	Regularly (weekly)	Extremely religious	No	No	No	No	No	No	No	No	No	No	No	Never	Never	Never	Never	Neutral	Disagree	Strongly agree	Disagree	Strongly agree	20 -24 years
19	Female	Private school	Maiinly Black	Vaal Triangle	Black African	South Africa	First year	2015	Law	70%-74%	Nguni	A postgraduate degree	None/No education	Both my mother and father in the same household	We have about the same amount of moneyas most	Christian	Christian (Catholic)	Christian (Catholic)	Dutch Reformed	Dutch Reformed	Dutch Reformed	Dutch Reformed	Occasionally (several times a year)	Frequent attendance	Moderately religious	No	No	No	No	No	No	No	No	No	No	No	Never	Never	Sometimes	Never	Disagree	Disagree	Strongly agree		Strongly agree	< 20 years
19	Female	Government school in urban area (township)	Mixed Black/White/Coloured/Indian/Asian	Vaal Triangle	Black African	Other SADC countries	First year	2015	Law	60%-69%	Non-Nguni	A postgraduate degree	A postgraduate degree	Both my mother and father in the same household	We have about the same amount of moneyas most	Christian	Christian (Protestant)	Christian (Protestant)	Church of Christ	Church of Christ	Church of Christ		Fairly regularly (almost weekly)	Fairly regularly (almost weekly)	Extremely religious	No	No	No	No	No	No	No	No	No	No	No	Never	Never	Never	Never	Disagree	Disagree	Disagree	Neutral	Strongly agree	< 20 years
23	Female	Private school	Mixed Black/White/Coloured/Indian/Asian	Vaal Triangle	Black African	South Africa	Third or fourth year	2012	Commerce/Economic & Management Sciences/IT/Accounting	70%-74%	Nguni	An undergraduate degree	A postgraduate degree	Both my mother and father in the same household	We have about the same amount of moneyas most	Christian	Christian (Protestant)	Christian (Protestant)	Church of Christ	Church of Christ	Church of Christ		Frequent attendance	Regularly (weekly)	Extremely religious	Yes	No	No	No	No	No	No	No	No	No	No	Never	Sometimes	Never	Never	Disagree	Strongly disagree	Strongly disagree	Strongly disagree	Strongly disagree	20 -24 years
22	Female	Private school	Mixed Black/White/Coloured/Indian/Asian	Vaal Triangle	Black African	South Africa	Third or fourth year	2012	Law	75% or more	North/South Sotho	None/No education	Some secondary education but not matric	Both my mother and father in the same household	We have about the same amount of moneyas most	Traditional African	Christian (Protestant)	No religious affiliation					Only on special occasions	Frequent attendance	Moderately religious	Yes	No	No	No	No	No	No	Yes	Yes	Yes	Yes	Sometimes	Always	Always	Sometimes	Neutral	Neutral	Agree	Agree	Strongly agree	20 -24 years
	Female	Government school in rural area (town)	Mixed Black/White/Coloured/Indian/Asian	Vaal Triangle	Black African	South Africa	Third or fourth year	2013	Law	50%-59%	North/South Sotho	An undergraduate degree	Matric (Grade 12)	Both my mother and father in the same household	We have about the same amount of moneyas most	Christian	Christian (Protestant)	Christian (Protestant)	Pentecostal (e.g. "Born again"/"Saved")	Pentecostal (e.g. "Born again"/"Saved")	Pentecostal (e.g. "Born again"/"Saved")		Regularly (weekly)	Regularly (weekly)	Not religious at all	No	No	No	No	No	No	No	No	No	No	No	Never	Never	Never	Never	Neutral	Neutral	Neutral	Neutral	Neutral
19	Female	Government school in urban area (surburb)	Maiinly Black	Vaal Triangle	Black African	South Africa	Second year	2014	Human and Social Sciences/Arts/Theology/Humanities	60%-69%	Nguni	An undergraduate degree	An undergraduate degree	Both my mother and father in the same household	We are richer than most	Christian	Christian (Protestant)	Christian (Protestant)	Baptist	Baptist	Baptist	Baptist	Occasionally (several times a year)	Fairly regularly (almost weekly)	Moderately religious	No	No	No	No	No	No	No	No	No	No	Yes	Never	Never	Sometimes	Never	Strongly agree	Strongly agree	Strongly agree	Strongly agree	Strongly agree	< 20 years
20	Female	Government school in urban area (surburb)	Mixed Black/White/Coloured/Indian/Asian	Vaal Triangle	Black African	South Africa	First year	2015	Law	60%-69%	Nguni	An undergraduate degree	A postgraduate degree	Only my mother	We have about the same amount of moneyas most	Christian	Christian (Protestant)		Methodist	Methodist			Regularly (weekly)	Regularly (weekly)	Extremely religious	Yes	No	No	No	No	No	No	No	No	No	Yes	Never	Never	Sometimes	Never	Neutral	Strongly agree	Strongly agree	Strongly agree	Strongly agree	20 -24 years
20	Female	Private school	Maiinly Black	Vaal Triangle	Black African	South Africa	Second year	2014	Law	60%-69%	Non-Nguni	A college diploma	A college diploma	Both my mother and father in the same household	We have about the same amount of moneyas most	Christian	Christian (Catholic)	Christian (Catholic)					Regularly (weekly)	Regularly (weekly)	Moderately religious	No	No	No	No	No	No	No	No	No	No	Yes	Never	Never	Never	Never	Strongly disagree	Strongly disagree	Strongly disagree	Strongly disagree	Strongly disagree	20 -24 years
21	Female	Government school in urban area (surburb)	Mainly White	Vaal Triangle	Coloured	South Africa	Second year	2014	Law	70%-74%	English	An undergraduate degree	Matric (Grade 12)	Both my mother and father in the same household	We are poorer than most	Christian	Christian (Protestant)	Christian (Protestant)	Seventh Day Adventist	Seventh Day Adventist	Seventh Day Adventist		Frequent attendance	Frequent attendance	Moderately religious	No	No	No	No	No	No	No	No	No	Yes	Yes	Sometimes	Sometimes	Sometimes	Sometimes	Disagree	Disagree	Strongly agree	Strongly agree	Strongly agree	20 -24 years
22	Female	Government school in rural area (town)	Maiinly Black	Vaal Triangle	Black African	South Africa	Second year	2014	Law	70%-74%	North/South Sotho	None/No education	An undergraduate degree	Both my mother and father in the same household	We are poorer than most	Christian	Christian (Protestant)	Christian (Protestant)	Church of Christ	Church of Christ	Church of Christ		Frequent attendance	Frequent attendance	Extremely religious	No	No	No	No	No	No	No	No	No	No	No	Never	Never	Never	Never	Strongly disagree	Strongly disagree	Strongly disagree	Strongly disagree	Strongly disagree	20 -24 years
20	Female	Government school in urban area (township)	Mixed Black/White/Coloured/Indian/Asian	Vaal Triangle	Black African	South Africa	First year	2014	Education/Education Sciences	60%-69%	Nguni	A postgraduate degree	Matric (Grade 12)	Both my mother and father in the same household	We have about the same amount of moneyas most	Christian	Christian (Catholic)	Christian (Catholic)	Church of Christ	Church of Christ	Church of Christ		Frequent attendance	Regularly (weekly)	Moderately religious	No	No	No	No	No	No	No	No	No	Yes	Yes	Sometimes	Never	Sometimes	Never	Neutral	Neutral	Strongly agree	Neutral	Strongly agree	20 -24 years
21	Female	Government school in urban area (township)	Maiinly Black	Vaal Triangle	Black African	South Africa	First year	2015	Law	60%-69%	North/South Sotho	None/No education	Matric (Grade 12)	Only my mother	We have about the same amount of moneyas most	Christian	Christian (Protestant)		Church of Christ	Church of Christ			Occasionally (several times a year)	Frequent attendance	Moderately religious	No	No	No	No	No	No	No	No	No	No	No	Never	Never	Never	Sometimes	Neutral	Disagree	Strongly disagree	Strongly disagree	Strongly disagree	20 -24 years
	Female	Government school in urban area (township)	Maiinly Black	Vaal Triangle	Black African	South Africa	Third or fourth year	2012	Law	60%-69%	North/South Sotho	A postgraduate degree	A postgraduate degree		We have about the same amount of moneyas most	Christian									Moderately religious	No	No	No	No	No	No	No	No	No	Yes	Yes	Never	Never	Sometimes	Never	Strongly disagree	Strongly disagree	Strongly disagree	Strongly disagree	Strongly disagree
20	Female	Government school in urban area (township)	Maiinly Black	Vaal Triangle	Black African	South Africa	Second year	2014	Law	60%-69%	North/South Sotho		A postgraduate degree	Only my mother	We are poorer than most	Christian	Christian (Protestant)		Church of Christ	Church of Christ			Frequent attendance		Extremely religious	Yes	No	No	No	No	No	No	No	No	Yes	No	Always	Sometimes	Always	Never	Neutral	Neutral	Neutral	Neutral	Neutral	20 -24 years
21	Female	Government school in urban area (township)	Maiinly Black	Vaal Triangle	Black African	South Africa	Third or fourth year	2012	Human and Social Sciences/Arts/Theology/Humanities	60%-69%	North/South Sotho	An undergraduate degree	A postgraduate degree	Only my mother	We have about the same amount of moneyas most	Christian	Christian (Protestant)	Christian (Protestant)	Church of Christ	Church of Christ	Church of Christ	Church of Christ	Regularly (weekly)	Occasionally (several times a year)	Extremely religious	Yes	No	No	No	No	No	No	No	No	No	Yes	Never	Never	Never	Never	Disagree	Disagree	Disagree	Disagree	Disagree	20 -24 years
21	Female	Government school in urban area (township)	Maiinly Black	Vaal Triangle	Black African	South Africa	Second year	2013	Human and Social Sciences/Arts/Theology/Humanities	70%-74%	North/South Sotho	Matric (Grade 12)	A postgraduate degree	My mother and stepfather	We have about the same amount of moneyas most	Christian	Christian (Protestant)	Christian (Protestant)					Occasionally (several times a year)	Regularly (weekly)	Moderately religious																					20 -24 years
22	Female	Government school in urban area (surburb)	Mainly Indian/Asian	Vaal Triangle	Black African	South Africa	Second year	2014	Law	70%-74%	North/South Sotho	A postgraduate degree	An undergraduate degree	Only my mother	We are richer than most	Christian	Christian (Protestant)	Christian (Protestant)	Church of Christ	Church of Christ	Church of Christ	Church of Christ	Fairly regularly (almost weekly)	Fairly regularly (almost weekly)	Moderately religious	No	No	No	No	No	No	No	No	No	No	Yes	Never	Never	Sometimes	Never	Neutral	Neutral	Neutral	Neutral	Neutral	20 -24 years
20	Female	Government school in urban area (township)	Maiinly Black	Vaal Triangle	Black African	South Africa	Second year	2014	Law	70%-74%	Nguni	Primary education (some or complete)	An undergraduate degree	Both my mother and father in the same household	We have about the same amount of moneyas most	Christian	Christian (Protestant)	Christian (Protestant)	Church of Christ	Church of Christ	Church of Christ	Church of Christ	Frequent attendance	Frequent attendance	Extremely religious	No	No	No	No	No	No	No	No	No	No	No	Never	Never	Sometimes	Never	Neutral	Neutral	Neutral	Neutral	Neutral	20 -24 years
20	Female	Government school in urban area (surburb)	Mixed Black/White/Coloured/Indian/Asian	Vaal Triangle	Black African	South Africa	Second year	2014	Law	60%-69%	North/South Sotho	Matric (Grade 12)	An undergraduate degree	Both my mother and father in the same household	We have about the same amount of moneyas most	Christian	Christian (Catholic)	Christian (Catholic)					Occasionally (several times a year)		Moderately religious	Yes	No	No	No	No	No	No	No	No	Yes	Yes	Sometimes	Always	Always	Never	Neutral	Agree	Agree	Strongly disagree	Strongly disagree	20 -24 years
19	Female	Government school in urban area (township)	Maiinly Black	Vaal Triangle	Black African	South Africa	First year	2015	Human and Social Sciences/Arts/Theology/Humanities	60%-69%	North/South Sotho	Matric (Grade 12)	A college diploma	Both my mother and father in the same household	We have about the same amount of moneyas most	Christian	Christian (Protestant)	Christian (Protestant)	Presbyterian	Baptist	Baptist	Presbyterian	Occasionally (several times a year)	Regularly (weekly)	Moderately religious	Yes	No	No	No	No	No	Yes	No	No	Yes	Yes	Sometimes	Never	Sometimes	Never	Disagree	Strongly agree	Strongly agree	Disagree	Disagree	< 20 years
19	Female	Government school in urban area (township)	Maiinly Black	Vaal Triangle	Black African	South Africa	First year	2015	Human and Social Sciences/Arts/Theology/Humanities	50%-59%	North/South Sotho		An undergraduate degree	Only my mother	We have about the same amount of moneyas most	Christian	Christian (Catholic)		Anglican	Anglican		Anglican	Fairly regularly (almost weekly)	Regularly (weekly)	Extremely religious	Yes	No	Yes	No	No	No	No	No	Yes	Yes	Yes	Sometimes	Sometimes	Sometimes	Always	Neutral	Disagree	Neutral	Neutral	Strongly agree	< 20 years
19	Female	Government school in urban area (township)	Maiinly Black	Vaal Triangle	Black African	South Africa	First year	2015	Human and Social Sciences/Arts/Theology/Humanities	50%-59%	Nguni	A postgraduate degree	None/No education	Only my mother	We have about the same amount of moneyas most	Christian	Christian (Protestant)							Fairly regularly (almost weekly)	Moderately religious	Yes									Yes	Yes	Sometimes		Sometimes	Never	Strongly disagree	Strongly disagree	Strongly disagree	Strongly disagree	Strongly disagree	< 20 years
19	Female	Private school	Mainly White	Vaal Triangle	Black African	South Africa	First year	2015	Human and Social Sciences/Arts/Theology/Humanities	60%-69%	North/South Sotho	Matric (Grade 12)	A college diploma	Only my mother	We are richer than most	Christian	Christian (Protestant)	Christian (Protestant)	Presbyterian	Presbyterian	Presbyterian		Only on special occasions	Frequent attendance	Moderately religious	Yes	No	Yes	No	No	No	No	No	No	Yes	Yes	Always	Never	Always	Never	Strongly disagree	Strongly disagree	Strongly agree	Neutral	Strongly agree	< 20 years
20	Female	Government school in urban area (surburb)	Mixed Black/White/Coloured/Indian/Asian	Vaal Triangle	Black African	South Africa	Second year	2014	Law	60%-69%	North/South Sotho	A college diploma	None/No education	Both my mother and father in the same household	We have about the same amount of moneyas most	Christian	Christian (Protestant)	Christian (Protestant)					Fairly regularly (almost weekly)	Fairly regularly (almost weekly)	Extremely religious	No	No	No	No	No	No	No	No	No	No	No	Sometimes	Never	Sometimes	Never	Neutral	Agree	Strongly disagree	Strongly disagree	Strongly disagree	20 -24 years
19	Female	Government school in urban area (township)	Maiinly Black	Vaal Triangle	Black African	South Africa	First year	2015	Human and Social Sciences/Arts/Theology/Humanities	60%-69%	North/South Sotho	Some secondary education but not matric	A college diploma	Other relatives (aunt, uncle, grandparent)	We are poorer than most	Christian	Christian (Protestant)	Christian (Protestant)	Church of Christ	Church of Christ	Church of Christ	Church of Christ	Only on special occasions	Only on special occasions	Moderately religious	Yes	No	No	No	No		No	No	No	No	Yes	Never	Sometimes	Sometimes	Never	Strongly disagree	Disagree	Neutral	Strongly disagree	Strongly disagree	< 20 years
20	Female	Private school	Mainly White	Vaal Triangle	Black African	South Africa	First year	2015	Human and Social Sciences/Arts/Theology/Humanities	50%-59%	North/South Sotho	A postgraduate degree	Matric (Grade 12)	My mother and stepfather	We have about the same amount of moneyas most		Christian (Protestant)	No religious affiliation	Zionist Christian Church	Zionist Christian Church			Occasionally (several times a year)	Frequent attendance	Extremely religious	No	No	No	No	No	No	No	No	No	No	Yes	Never	Never	Never	Never	Neutral	Strongly disagree	Strongly disagree	Strongly disagree	Strongly disagree	20 -24 years
20	Female	Government school in urban area (surburb)	Mixed Black/White/Coloured/Indian/Asian	Vaal Triangle	Black African	South Africa	First year	2015	Human and Social Sciences/Arts/Theology/Humanities	60%-69%	North/South Sotho	A postgraduate degree	A college diploma	Both my mother and father in the same household	We are richer than most	Christian	Christian (Protestant)	Christian (Protestant)							Extremely religious	Yes									Yes	Yes	Sometimes	Sometimes	Sometimes		Disagree	Disagree	Disagree	Disagree	Disagree	20 -24 years
22	Female	Government school in urban area (surburb)	Maiinly Black	Vaal Triangle	Black African	South Africa	Third or fourth year	2012	Law	70%-74%	North/South Sotho	A college diploma	Matric (Grade 12)	Only my mother	We have about the same amount of moneyas most	Christian	Christian (Protestant)		Anglican	Anglican			Frequent attendance	Frequent attendance	Moderately religious	No	No	Yes	No	No	No	No	No	No	No	Yes	Never	Never	Sometimes	Never	Neutral	Neutral	Neutral	Neutral	Neutral	20 -24 years
23	Female	Government school in urban area (surburb)	Maiinly Black	Vaal Triangle	Black African	South Africa	Third or fourth year	2013	Law	60%-69%	Nguni	A postgraduate degree	An undergraduate degree	Both my mother and father in the same household	We have about the same amount of moneyas most	Christian	Christian (Protestant)	Christian (Protestant)	Evangelical	Evangelical	Evangelical			Fairly regularly (almost weekly)	Extremely religious	Yes	No	No	No	No	No	No	No	No	No	No	Never	Never	Never	Never	Agree	Neutral	Disagree	Disagree	Disagree	20 -24 years
[truncated: 167 more rows]
